# Supplementary material for: 1,3,5-Tri-p-tolyl­pentane-1,5-diol
Source: Acta Crystallogr Sect E Struct Rep Online. 2014 Jan 11;70(Pt 2):o122–3. doi: 10.1107/S160053681400018X (PMC3998290; doi:10.1107/S160053681400018X)
Supplement: Supplementary file 1 [file e-70-0o122-sup1.cif]

##############################################################################
#                                                                            #
# This CIF contains the data in a paper accepted for publication in          #
# Acta Crystallographica Section E. It conforms to the requirements of       #
# Notes for Authors for Acta Crystallographica Section E, and has been       #
# peer reviewed under the auspices of the IUCr Commission on Journals.       #
#                                                                            #
# Full details of the Crystallographic Information File format               #
# are given in the paper "The Crystallographic Information File (CIF):       #
# a New Standard Archive File for Crystallography" by S. R. Hall, F. H.      #
# Allen and I. D. Brown [Acta Cryst. (1991), A47, 655-685].                  #
#                                                                            #
# The current version of the core CIF dictionary is obtainable from          #
# ftp://ftp.iucr.org/pub/cif_core.dic.                                       #
#                                                                            #
# Software is freely available for graphical display of the structure(s)     #
# in this CIF. For information consult the CIF software page                 #
# http://www.iucr.org/resources/cif/software.                                #
#                                                                            #
# This file may be used for bona fide research purposes within the           #
# scientific community so long as proper attribution is given to the journal # 
# article from which it was obtained.                                        #
#                                                                            #
##############################################################################
data_global
_audit_creation_method     'PLATON <TABLE ACC> option'
_journal_date_recd_electronic     2014-01-03
_journal_date_accepted     2014-01-04
_journal_name_full     'Acta Crystallographica, Section E'
_journal_year     2014
_journal_volume     70
_journal_issue      2
_journal_page_first     o122
_journal_page_last     o123
_journal_paper_category     QO
_journal_paper_doi     10.1107/S160053681400018X
_journal_coeditor_code     SU2686
_publ_contact_author_name
;
Dr A. Thiruvalluvar
;
_publ_contact_author_address
;
Associate Professor of Physics
Postgraduate Research Department of Physics
Rajah Serfoji Government College (Autonomous)
Thanjavur 613 005
Tamilnadu
India
;
_publ_contact_author_email     'thiruvalluvar.a@gmail.com'
_publ_contact_author_fax     'none'
_publ_contact_author_phone     '+91 4362 255490'
_publ_section_title
;
1,3,5-Tri-<i>p</i>-tolylpentane-1,5-diol
;
loop_
    _publ_author_name
    _publ_author_footnote
    _publ_author_address
    'Thiruvalluvar, A.' ?
;
Postgraduate Research Department of Physics
Rajah Serfoji Government College (Autonomous)
Thanjavur 613 005
Tamilnadu
India
;
    'Chithiravel, R.' ?
;
Postgraduate Research Department of Chemistry
Rajah Serfoji Government College (Autonomous)
Thanjavur 613 005
Tamilnadu
India
;
    'Muthusubramanian, S.' ?
;
Department of Organic Chemistry
School of Chemistry
Madurai Kamaraj University
Madurai 625 021
Tamilnadu
India
;
    'Butcher, R. J.' ?
;
Department of Chemistry
Howard University
525 College Street NW
Washington
DC 20059
USA
;
data_I
_database_code_depnum_ccdc_archive     'CCDC 979742'
_chemical_name_systematic
;
1,3,5-Tri-<i>p</i>-tolylpentane-1,5-diol
;
_chemical_name_common     pentane-1,5-diol
_chemical_formula_moiety     'C26 H30 O2'
_chemical_formula_sum     'C26 H30 O2'
_chemical_formula_structural     'C26 H30 O2'
_chemical_formula_iupac     'C26 H30 O2'
_chemical_formula_weight     374.50
_chemical_melting_point     373(2)
_symmetry_cell_setting     trigonal
_symmetry_space_group_name_H-M     'P 31 2 1'
_symmetry_space_group_name_Hall     'P 31 2"'
loop_
    _symmetry_equiv_pos_site_id
    _symmetry_equiv_pos_as_xyz
    1 x,y,z
    2 -y,x-y,1/3+z
    3 -x+y,-x,2/3+z
    4 y,x,-z
    5 -x,-x+y,1/3-z
    6 x-y,-y,2/3-z
_cell_length_a     14.6205(5)
_cell_length_b     14.6205(5)
_cell_length_c     20.2672(6)
_cell_angle_alpha     90
_cell_angle_beta     90
_cell_angle_gamma     120
_cell_volume     3751.9(3)
_cell_formula_units_Z     6
_cell_measurement_reflns_used     10976
_cell_measurement_theta_min     3.2114
_cell_measurement_theta_max     30.8667
_cell_measurement_temperature     123(2)
_cell_special_details     ?
_exptl_crystal_description     'plate'
_exptl_crystal_colour     'colourless'
_exptl_crystal_size_max     0.98
_exptl_crystal_size_mid     0.66
_exptl_crystal_size_min     0.17
_exptl_crystal_size_rad     ?
_exptl_crystal_density_diffrn     0.994
_exptl_crystal_density_meas     ?
_exptl_crystal_density_method     'Not Measured'
_exptl_crystal_F_000     1212
_exptl_absorpt_coefficient_mu     0.061
_exptl_absorpt_correction_type     analytical
_exptl_absorpt_process_details
;
[CrysAlis PRO (Agilent, 2012), using a multifaceted crystal
model (Clark & Reid, 1995)]
;
_exptl_absorpt_correction_T_min     0.957
_exptl_absorpt_correction_T_max     0.990
_exptl_special_details     ?
_diffrn_ambient_temperature     123(2)
_diffrn_radiation_type     'MoK\a'
_diffrn_radiation_wavelength     0.71073
_diffrn_radiation_source     'Enhance (Mo) X-ray Source'
_diffrn_radiation_monochromator     graphite
_diffrn_measurement_device_type     'Agilent Xcalibur Ruby Gemini'
_diffrn_measurement_method     '\w scans'
_diffrn_detector_area_resol_mean     10.5081
_diffrn_reflns_number     35176
_diffrn_reflns_av_R_equivalents     0.0342
_diffrn_reflns_theta_min     3.218
_diffrn_reflns_theta_max     30.936
_diffrn_reflns_theta_full     25.500
_diffrn_measured_fraction_theta_max     0.940
_diffrn_measured_fraction_theta_full     0.994
_diffrn_reflns_limit_h_min     -20
_diffrn_reflns_limit_h_max     18
_diffrn_reflns_limit_k_min     -13
_diffrn_reflns_limit_k_max     19
_diffrn_reflns_limit_l_min     -28
_diffrn_reflns_limit_l_max     26
_refine_special_details     ?
_reflns_number_total     7200
_reflns_number_gt     5765
_reflns_threshold_expression     I>2\s(I)
_refine_ls_structure_factor_coef     Fsqd
_refine_ls_matrix_type     full
_refine_ls_R_factor_all     0.0831
_refine_ls_R_factor_gt     0.0677
_refine_ls_wR_factor_gt     0.1858
_refine_ls_wR_factor_ref     0.1934
_refine_ls_goodness_of_fit_ref     1.083
_refine_ls_restrained_S_all     1.083
_refine_ls_number_reflns     7200
_refine_ls_number_parameters     258
_refine_ls_number_restraints     0
_refine_ls_hydrogen_treatment     constr
_refine_ls_weighting_scheme     calc
_refine_ls_weighting_details
              'w=1/[\s^2^(Fo^2^)+(0.1162P)^2^+0.2294P] where P=(Fo^2^+2Fc^2^)/3'
_atom_sites_solution_hydrogens     geom
_atom_sites_solution_primary     direct
_atom_sites_solution_secondary     difmap
_refine_ls_shift/su_max     0.000
_refine_ls_shift/su_max_lt     0.001
_refine_ls_shift/su_mean     0.001
_refine_diff_density_max     0.324
_refine_diff_density_min     -0.238
_refine_ls_extinction_method     none
_refine_ls_extinction_coef     .
_refine_ls_abs_structure_details
;
Flack parameter determined using 2073 quotients
[(<i>I</i>^+^)-(<i>I</i>^-^)]/[(<i>I</i>^+^)+(<i>I</i>^-^)]
(Parsons <i>et al.</i>, 2013)
;
_refine_ls_abs_structure_Flack     -0.3(4)
loop_
    _atom_type_symbol
    _atom_type_description
    _atom_type_scat_dispersion_real
    _atom_type_scat_dispersion_imag
    _atom_type_scat_source
    C C 0.0033 0.0016 ' International Tables Vol C Tables 4.2.6.8 and 6.1.1.4'
    H H 0.0000 0.0000 ' International Tables Vol C Tables 4.2.6.8 and 6.1.1.4'
    O O 0.0106 0.0060 ' International Tables Vol C Tables 4.2.6.8 and 6.1.1.4'
_computing_data_collection     'CrysAlis PRO (Agilent, 2012)'
_computing_cell_refinement     'CrysAlis PRO (Agilent, 2012)'
_computing_data_reduction     'CrysAlis PRO (Agilent, 2012)'
_computing_structure_solution     'SIR2011 (Burla <i>et al.</i>, 2012)'
_computing_structure_refinement     'SHELXL2013 (Sheldrick, 2008)'
_computing_molecular_graphics
                  'ORTEP-3 for Windows (Farrugia, 2012) and PLATON (Spek, 2009)'
_computing_publication_material
                          'SHELXL2013 (Sheldrick, 2008) and PLATON (Spek, 2009)'
loop_
    _atom_site_type_symbol
    _atom_site_label
    _atom_site_fract_x
    _atom_site_fract_y
    _atom_site_fract_z
    _atom_site_U_iso_or_equiv
    _atom_site_thermal_displace_type
    _atom_site_calc_flag
    _atom_site_refinement_flags
    _atom_site_occupancy
    _atom_site_disorder_assembly
    _atom_site_disorder_group
    O O1 0.55511(15) 0.01657(13) 0.24921(8) 0.0403(5) Uani d . 1.000 . .
    O O5 0.53998(13) 0.37108(12) 0.01023(8) 0.0342(4) Uani d . 1.000 . .
    C C1 0.5100(2) 0.00501(17) 0.18436(10) 0.0318(6) Uani d . 1.000 . .
    C C2 0.54021(19) 0.11650(16) 0.16162(10) 0.0317(6) Uani d . 1.000 . .
    C C3 0.49968(18) 0.12147(16) 0.09253(11) 0.0300(5) Uani d . 1.000 . .
    C C4 0.53487(19) 0.23812(17) 0.07835(11) 0.0319(6) Uani d . 1.000 . .
    C C5 0.49703(18) 0.25811(17) 0.01230(10) 0.0302(5) Uani d . 1.000 . .
    C C11 0.5478(2) -0.04987(17) 0.13833(11) 0.0339(6) Uani d . 1.000 . .
    C C12 0.6544(2) -0.0129(2) 0.12939(15) 0.0483(8) Uani d . 1.000 . .
    C C13 0.6873(3) -0.0652(3) 0.08777(17) 0.0600(10) Uani d . 1.000 . .
    C C14 0.6155(3) -0.1550(2) 0.05386(15) 0.0557(8) Uani d . 1.000 . .
    C C15 0.5101(3) -0.1911(2) 0.06246(14) 0.0498(8) Uani d . 1.000 . .
    C C16 0.4758(2) -0.13936(19) 0.10424(12) 0.0404(7) Uani d . 1.000 . .
    C C17 0.6518(4) -0.2152(3) 0.0109(2) 0.0859(15) Uani d . 1.000 . .
    C C31 0.38070(19) 0.04976(17) 0.08632(11) 0.0322(6) Uani d . 1.000 . .
    C C32 0.3383(2) -0.02456(19) 0.03540(12) 0.0397(7) Uani d . 1.000 . .
    C C33 0.2302(3) -0.0923(2) 0.03095(16) 0.0539(9) Uani d . 1.000 . .
    C C34 0.1600(2) -0.0889(3) 0.07530(16) 0.0571(9) Uani d . 1.000 . .
    C C35 0.2037(3) -0.0131(3) 0.12548(17) 0.0622(10) Uani d . 1.000 . .
    C C36 0.3115(2) 0.0543(2) 0.13062(14) 0.0481(8) Uani d . 1.000 . .
    C C37 0.0412(3) -0.1620(4) 0.0702(2) 0.0889(16) Uani d . 1.000 . .
    C C51 0.53006(17) 0.22032(16) -0.04816(10) 0.0292(5) Uani d . 1.000 . .
    C C52 0.6275(2) 0.2274(2) -0.05428(13) 0.0433(7) Uani d . 1.000 . .
    C C53 0.6561(2) 0.1949(2) -0.11143(15) 0.0492(8) Uani d . 1.000 . .
    C C54 0.5862(3) 0.1539(2) -0.16445(13) 0.0468(8) Uani d . 1.000 . .
    C C55 0.4884(3) 0.1454(2) -0.15807(12) 0.0451(8) Uani d . 1.000 . .
    C C56 0.46012(19) 0.17721(18) -0.10069(12) 0.0354(6) Uani d . 1.000 . .
    C C57 0.6178(3) 0.1197(3) -0.22690(16) 0.0670(11) Uani d . 1.000 . .
    H H1 0.43133 -0.03813 0.18794 0.0382 Uiso calc R 1.000 . .
    H H1A 0.52364 -0.04149 0.26918 0.0605 Uiso calc R 1.000 . .
    H H2A 0.61815 0.16084 0.16195 0.0380 Uiso calc R 1.000 . .
    H H2B 0.51202 0.14717 0.19375 0.0380 Uiso calc R 1.000 . .
    H H3 0.53468 0.09783 0.05974 0.0360 Uiso calc R 1.000 . .
    H H4A 0.50846 0.26475 0.11424 0.0382 Uiso calc R 1.000 . .
    H H4B 0.61299 0.27957 0.07938 0.0382 Uiso calc R 1.000 . .
    H H5 0.41821 0.22284 0.01313 0.0363 Uiso calc R 1.000 . .
    H H5A 0.51238 0.38632 -0.02110 0.0513 Uiso calc R 1.000 . .
    H H12 0.70497 0.04879 0.15198 0.0580 Uiso calc R 1.000 . .
    H H13 0.76073 -0.03920 0.08220 0.0720 Uiso calc R 1.000 . .
    H H15 0.45977 -0.25238 0.03949 0.0598 Uiso calc R 1.000 . .
    H H16 0.40227 -0.16546 0.10955 0.0485 Uiso calc R 1.000 . .
    H H17A 0.59274 -0.26614 -0.01624 0.1289 Uiso calc R 1.000 . .
    H H17B 0.67692 -0.25282 0.03889 0.1289 Uiso calc R 1.000 . .
    H H17C 0.70936 -0.16569 -0.01775 0.1289 Uiso calc R 1.000 . .
    H H32 0.38386 -0.02867 0.00364 0.0476 Uiso calc R 1.000 . .
    H H33 0.20335 -0.14266 -0.00376 0.0647 Uiso calc R 1.000 . .
    H H35 0.15810 -0.00787 0.15675 0.0745 Uiso calc R 1.000 . .
    H H36 0.33833 0.10473 0.16531 0.0577 Uiso calc R 1.000 . .
    H H37A 0.01162 -0.13200 0.03937 0.1333 Uiso calc R 1.000 . .
    H H37B 0.00906 -0.16974 0.11381 0.1333 Uiso calc R 1.000 . .
    H H37C 0.02635 -0.23137 0.05424 0.1333 Uiso calc R 1.000 . .
    H H52 0.67616 0.25504 -0.01868 0.0519 Uiso calc R 1.000 . .
    H H53 0.72368 0.20062 -0.11431 0.0590 Uiso calc R 1.000 . .
    H H55 0.43948 0.11734 -0.19350 0.0542 Uiso calc R 1.000 . .
    H H56 0.39173 0.16933 -0.09732 0.0425 Uiso calc R 1.000 . .
    H H57A 0.69271 0.14053 -0.22448 0.1001 Uiso calc R 1.000 . .
    H H57B 0.60609 0.15363 -0.26511 0.1001 Uiso calc R 1.000 . .
    H H57C 0.57511 0.04281 -0.23148 0.1001 Uiso calc R 1.000 . .
loop_
    _atom_site_aniso_label
    _atom_site_aniso_U_11
    _atom_site_aniso_U_22
    _atom_site_aniso_U_33
    _atom_site_aniso_U_12
    _atom_site_aniso_U_13
    _atom_site_aniso_U_23
    O1 0.0659(10) 0.0270(7) 0.0187(7) 0.0162(7) -0.0097(7) 0.0014(6)
    O5 0.0541(8) 0.0381(7) 0.0228(7) 0.0324(5) 0.0016(6) 0.0036(6)
    C1 0.0456(11) 0.0261(9) 0.0183(9) 0.0138(8) -0.0049(8) 0.0008(8)
    C2 0.0488(11) 0.0275(9) 0.0201(9) 0.0200(7) -0.0071(8) -0.0015(8)
    C3 0.0446(10) 0.0301(9) 0.0172(9) 0.0201(7) -0.0031(8) -0.0016(7)
    C4 0.0493(11) 0.0324(9) 0.0173(9) 0.0229(8) -0.0018(8) 0.0010(8)
    C5 0.0408(10) 0.0349(9) 0.0200(9) 0.0227(7) 0.0022(8) 0.0040(8)
    C11 0.0524(12) 0.0316(9) 0.0208(10) 0.0233(8) -0.0057(9) 0.0030(8)
    C12 0.0599(14) 0.0438(12) 0.0459(15) 0.0294(10) -0.0116(12) 0.0005(11)
    C13 0.0758(17) 0.0673(15) 0.0563(19) 0.0503(12) 0.0013(15) 0.0070(14)
    C14 0.1000(17) 0.0589(12) 0.0368(14) 0.0612(10) 0.0034(13) 0.0063(11)
    C15 0.0887(17) 0.0421(11) 0.0316(12) 0.0424(10) -0.0113(12) -0.0054(10)
    C16 0.0628(13) 0.0343(10) 0.0281(11) 0.0272(9) -0.0091(10) -0.0010(9)
    C17 0.135(3) 0.0825(18) 0.079(3) 0.0834(15) 0.012(2) -0.0041(19)
    C31 0.0447(10) 0.0322(9) 0.0206(10) 0.0198(8) -0.0021(8) 0.0023(8)
    C32 0.0535(13) 0.0381(10) 0.0250(11) 0.0210(9) -0.0023(10) -0.0008(9)
    C33 0.0650(17) 0.0467(14) 0.0375(15) 0.0186(12) -0.0141(13) -0.0031(11)
    C34 0.0486(15) 0.0633(18) 0.0431(15) 0.0157(13) -0.0014(12) 0.0070(14)
    C35 0.0505(15) 0.081(2) 0.0465(17) 0.0265(14) 0.0079(13) 0.0019(16)
    C36 0.0528(14) 0.0574(14) 0.0322(13) 0.0262(11) -0.0015(11) -0.0078(12)
    C37 0.057(2) 0.095(3) 0.076(3) 0.009(2) -0.0101(19) 0.001(2)
    C51 0.0420(10) 0.0292(8) 0.0196(9) 0.0201(7) 0.0035(8) 0.0036(7)
    C52 0.0462(12) 0.0551(13) 0.0317(12) 0.0277(10) -0.0022(10) -0.0068(11)
    C53 0.0489(12) 0.0564(14) 0.0455(15) 0.0287(10) 0.0068(11) -0.0089(12)
    C54 0.0685(15) 0.0443(12) 0.0270(12) 0.0278(11) 0.0097(11) -0.0023(10)
    C55 0.0658(16) 0.0429(12) 0.0218(11) 0.0235(11) -0.0053(11) -0.0040(9)
    C56 0.0425(11) 0.0367(10) 0.0281(11) 0.0206(8) -0.0003(9) 0.0012(9)
    C57 0.090(2) 0.0742(19) 0.0391(16) 0.0428(15) 0.0168(15) -0.0107(14)
_geom_special_details
;
Bond distances, angles <i>etc</i>. have been calculated using the rounded
fractional coordinates. All su's are estimated from the variances of the
(full) variance-covariance matrix. The cell e.s.d.'s are taken into account in
the estimation of distances, angles and torsion angles
;
loop_
    _geom_bond_atom_site_label_1
    _geom_bond_atom_site_label_2
    _geom_bond_site_symmetry_1
    _geom_bond_site_symmetry_2
    _geom_bond_distance
    _geom_bond_publ_flag
    O1 C1 . . 1.442(3) no
    O5 C5 . . 1.445(3) no
    O1 H1A . . 0.8400 no
    O5 H5A . . 0.8400 no
    C1 C11 . . 1.504(4) no
    C1 C2 . . 1.531(3) no
    C2 C3 . . 1.536(3) no
    C3 C4 . . 1.542(3) no
    C3 C31 . . 1.522(4) no
    C4 C5 . . 1.531(3) no
    C5 C51 . . 1.519(3) no
    C11 C16 . . 1.386(3) no
    C11 C12 . . 1.383(4) no
    C12 C13 . . 1.377(5) no
    C13 C14 . . 1.386(5) no
    C14 C17 . . 1.511(6) no
    C14 C15 . . 1.368(6) no
    C15 C16 . . 1.386(5) no
    C31 C32 . . 1.399(3) no
    C31 C36 . . 1.379(4) no
    C32 C33 . . 1.386(5) no
    C33 C34 . . 1.384(5) no
    C34 C35 . . 1.401(5) no
    C34 C37 . . 1.521(6) no
    C35 C36 . . 1.383(5) no
    C51 C56 . . 1.390(3) no
    C51 C52 . . 1.381(4) no
    C52 C53 . . 1.393(4) no
    C53 C54 . . 1.395(4) no
    C54 C55 . . 1.378(7) no
    C54 C57 . . 1.515(5) no
    C55 C56 . . 1.390(4) no
    C1 H1 . . 1.0000 no
    C2 H2A . . 0.9900 no
    C2 H2B . . 0.9900 no
    C3 H3 . . 1.0000 no
    C4 H4A . . 0.9900 no
    C4 H4B . . 0.9900 no
    C5 H5 . . 1.0000 no
    C12 H12 . . 0.9500 no
    C13 H13 . . 0.9500 no
    C15 H15 . . 0.9500 no
    C16 H16 . . 0.9500 no
    C17 H17A . . 0.9800 no
    C17 H17B . . 0.9800 no
    C17 H17C . . 0.9800 no
    C32 H32 . . 0.9500 no
    C33 H33 . . 0.9500 no
    C35 H35 . . 0.9500 no
    C36 H36 . . 0.9500 no
    C37 H37A . . 0.9800 no
    C37 H37B . . 0.9800 no
    C37 H37C . . 0.9800 no
    C52 H52 . . 0.9500 no
    C53 H53 . . 0.9500 no
    C55 H55 . . 0.9500 no
    C56 H56 . . 0.9500 no
    C57 H57A . . 0.9800 no
    C57 H57B . . 0.9800 no
    C57 H57C . . 0.9800 no
loop_
    _geom_angle_atom_site_label_1
    _geom_angle_atom_site_label_2
    _geom_angle_atom_site_label_3
    _geom_angle_site_symmetry_1
    _geom_angle_site_symmetry_2
    _geom_angle_site_symmetry_3
    _geom_angle
    _geom_angle_publ_flag
    C1 O1 H1A . . . 109.00 no
    C5 O5 H5A . . . 109.00 no
    C2 C1 C11 . . . 113.19(19) no
    O1 C1 C2 . . . 106.14(17) no
    O1 C1 C11 . . . 111.1(2) no
    C1 C2 C3 . . . 114.33(17) no
    C2 C3 C31 . . . 112.19(19) no
    C4 C3 C31 . . . 112.4(2) no
    C2 C3 C4 . . . 107.39(17) no
    C3 C4 C5 . . . 114.92(18) no
    O5 C5 C51 . . . 110.92(17) no
    O5 C5 C4 . . . 104.57(17) no
    C4 C5 C51 . . . 115.1(2) no
    C12 C11 C16 . . . 118.7(3) no
    C1 C11 C12 . . . 121.0(2) no
    C1 C11 C16 . . . 120.3(3) no
    C11 C12 C13 . . . 120.1(3) no
    C12 C13 C14 . . . 121.4(4) no
    C15 C14 C17 . . . 120.3(3) no
    C13 C14 C15 . . . 118.4(3) no
    C13 C14 C17 . . . 121.2(4) no
    C14 C15 C16 . . . 120.9(3) no
    C11 C16 C15 . . . 120.6(3) no
    C3 C31 C36 . . . 121.8(2) no
    C3 C31 C32 . . . 120.4(2) no
    C32 C31 C36 . . . 117.8(3) no
    C31 C32 C33 . . . 120.5(3) no
    C32 C33 C34 . . . 122.2(3) no
    C35 C34 C37 . . . 120.9(3) no
    C33 C34 C37 . . . 122.5(3) no
    C33 C34 C35 . . . 116.5(3) no
    C34 C35 C36 . . . 121.7(4) no
    C31 C36 C35 . . . 121.3(3) no
    C52 C51 C56 . . . 117.6(2) no
    C5 C51 C52 . . . 123.3(2) no
    C5 C51 C56 . . . 119.2(2) no
    C51 C52 C53 . . . 121.6(3) no
    C52 C53 C54 . . . 120.4(3) no
    C53 C54 C57 . . . 120.4(4) no
    C53 C54 C55 . . . 118.1(3) no
    C55 C54 C57 . . . 121.5(3) no
    C54 C55 C56 . . . 121.1(3) no
    C51 C56 C55 . . . 121.2(3) no
    O1 C1 H1 . . . 109.00 no
    C2 C1 H1 . . . 109.00 no
    C11 C1 H1 . . . 109.00 no
    C1 C2 H2A . . . 109.00 no
    C1 C2 H2B . . . 109.00 no
    C3 C2 H2A . . . 109.00 no
    C3 C2 H2B . . . 109.00 no
    H2A C2 H2B . . . 108.00 no
    C2 C3 H3 . . . 108.00 no
    C4 C3 H3 . . . 108.00 no
    C31 C3 H3 . . . 108.00 no
    C3 C4 H4A . . . 109.00 no
    C3 C4 H4B . . . 109.00 no
    C5 C4 H4A . . . 109.00 no
    C5 C4 H4B . . . 109.00 no
    H4A C4 H4B . . . 108.00 no
    O5 C5 H5 . . . 109.00 no
    C4 C5 H5 . . . 109.00 no
    C51 C5 H5 . . . 109.00 no
    C11 C12 H12 . . . 120.00 no
    C13 C12 H12 . . . 120.00 no
    C12 C13 H13 . . . 119.00 no
    C14 C13 H13 . . . 119.00 no
    C14 C15 H15 . . . 120.00 no
    C16 C15 H15 . . . 120.00 no
    C11 C16 H16 . . . 120.00 no
    C15 C16 H16 . . . 120.00 no
    C14 C17 H17A . . . 109.00 no
    C14 C17 H17B . . . 109.00 no
    C14 C17 H17C . . . 109.00 no
    H17A C17 H17B . . . 109.00 no
    H17A C17 H17C . . . 110.00 no
    H17B C17 H17C . . . 109.00 no
    C31 C32 H32 . . . 120.00 no
    C33 C32 H32 . . . 120.00 no
    C32 C33 H33 . . . 119.00 no
    C34 C33 H33 . . . 119.00 no
    C34 C35 H35 . . . 119.00 no
    C36 C35 H35 . . . 119.00 no
    C31 C36 H36 . . . 119.00 no
    C35 C36 H36 . . . 119.00 no
    C34 C37 H37A . . . 109.00 no
    C34 C37 H37B . . . 109.00 no
    C34 C37 H37C . . . 110.00 no
    H37A C37 H37B . . . 109.00 no
    H37A C37 H37C . . . 110.00 no
    H37B C37 H37C . . . 109.00 no
    C51 C52 H52 . . . 119.00 no
    C53 C52 H52 . . . 119.00 no
    C52 C53 H53 . . . 120.00 no
    C54 C53 H53 . . . 120.00 no
    C54 C55 H55 . . . 119.00 no
    C56 C55 H55 . . . 119.00 no
    C51 C56 H56 . . . 119.00 no
    C55 C56 H56 . . . 119.00 no
    C54 C57 H57A . . . 109.00 no
    C54 C57 H57B . . . 109.00 no
    C54 C57 H57C . . . 109.00 no
    H57A C57 H57B . . . 109.00 no
    H57A C57 H57C . . . 109.00 no
    H57B C57 H57C . . . 109.00 no
loop_
    _geom_torsion_atom_site_label_1
    _geom_torsion_atom_site_label_2
    _geom_torsion_atom_site_label_3
    _geom_torsion_atom_site_label_4
    _geom_torsion_site_symmetry_1
    _geom_torsion_site_symmetry_2
    _geom_torsion_site_symmetry_3
    _geom_torsion_site_symmetry_4
    _geom_torsion
    _geom_torsion_publ_flag
    O1 C1 C2 C3 . . . . 179.7(2) no
    C11 C1 C2 C3 . . . . 57.6(3) no
    O1 C1 C11 C12 . . . . -53.8(3) no
    O1 C1 C11 C16 . . . . 125.8(2) no
    C2 C1 C11 C12 . . . . 65.4(3) no
    C2 C1 C11 C16 . . . . -115.0(3) no
    C1 C2 C3 C4 . . . . 178.8(2) no
    C1 C2 C3 C31 . . . . 54.8(3) no
    C2 C3 C4 C5 . . . . -177.4(2) no
    C31 C3 C4 C5 . . . . -53.5(3) no
    C2 C3 C31 C32 . . . . -126.6(2) no
    C2 C3 C31 C36 . . . . 52.4(3) no
    C4 C3 C31 C32 . . . . 112.3(3) no
    C4 C3 C31 C36 . . . . -68.7(3) no
    C3 C4 C5 O5 . . . . -179.6(2) no
    C3 C4 C5 C51 . . . . -57.6(3) no
    O5 C5 C51 C52 . . . . 80.7(3) no
    O5 C5 C51 C56 . . . . -98.7(2) no
    C4 C5 C51 C52 . . . . -37.8(3) no
    C4 C5 C51 C56 . . . . 142.9(2) no
    C1 C11 C12 C13 . . . . 179.0(3) no
    C16 C11 C12 C13 . . . . -0.6(4) no
    C1 C11 C16 C15 . . . . -179.1(2) no
    C12 C11 C16 C15 . . . . 0.5(4) no
    C11 C12 C13 C14 . . . . 0.3(5) no
    C12 C13 C14 C15 . . . . 0.1(5) no
    C12 C13 C14 C17 . . . . -176.9(3) no
    C13 C14 C15 C16 . . . . -0.2(5) no
    C17 C14 C15 C16 . . . . 176.9(3) no
    C14 C15 C16 C11 . . . . -0.1(4) no
    C3 C31 C32 C33 . . . . 177.9(2) no
    C36 C31 C32 C33 . . . . -1.2(4) no
    C3 C31 C36 C35 . . . . -178.3(3) no
    C32 C31 C36 C35 . . . . 0.7(4) no
    C31 C32 C33 C34 . . . . 0.9(5) no
    C32 C33 C34 C35 . . . . -0.1(5) no
    C32 C33 C34 C37 . . . . 179.2(3) no
    C33 C34 C35 C36 . . . . -0.4(5) no
    C37 C34 C35 C36 . . . . -179.7(4) no
    C34 C35 C36 C31 . . . . 0.1(5) no
    C5 C51 C52 C53 . . . . -177.9(2) no
    C56 C51 C52 C53 . . . . 1.4(4) no
    C5 C51 C56 C55 . . . . 177.4(2) no
    C52 C51 C56 C55 . . . . -1.9(3) no
    C51 C52 C53 C54 . . . . 0.0(4) no
    C52 C53 C54 C55 . . . . -0.9(4) no
    C52 C53 C54 C57 . . . . 179.3(3) no
    C53 C54 C55 C56 . . . . 0.4(4) no
    C57 C54 C55 C56 . . . . -179.8(3) no
    C54 C55 C56 C51 . . . . 1.1(4) no
loop_
    _geom_hbond_atom_site_label_D
    _geom_hbond_atom_site_label_H
    _geom_hbond_atom_site_label_A
    _geom_hbond_site_symmetry_A
    _geom_hbond_distance_DH
    _geom_hbond_distance_HA
    _geom_hbond_distance_DA
    _geom_hbond_angle_DHA
    _geom_hbond_publ_flag
    O1 H1A O5 5_655 0.84 1.95 2.786(3) 174 yes
    O5 H5A O1 3_664 0.84 1.89 2.716(3) 170 yes
_iucr_refine_instructions_details
;
?
;
loop_
    _platon_squeeze_void_nr
    _platon_squeeze_void_average_x
    _platon_squeeze_void_average_y
    _platon_squeeze_void_average_z
    _platon_squeeze_void_volume
    _platon_squeeze_void_count_electrons
    _platon_squeeze_void_content
    1 0.000 0.000 0.137 519 59 ' '
_platon_squeeze_details
;
?
;
