# Supplementary material for: 1,3,5-Tri-p-tolyl­pentane-1,5-diol
Source: Acta Crystallogr Sect E Struct Rep Online. 2014 Jan 11;70(Pt 2):o122–3. doi: 10.1107/S160053681400018X (PMC3998290; doi:10.1107/S160053681400018X)
Supplement: Supplementary file 2 [file e-70-0o122-Isup2.hkl]

#
# h,k,l, Fc-squared, Fo-squared, sigma(Fo-squared), status flag
#
data_I
_shelx_title ' ar222s in P3(1)21 C26H30O2 Z=6'
_shelx_refln_list_code          4
_shelx_F_calc_maximum      174.28
_exptl_crystal_F_000      1212.00
_reflns_d_resolution_high  0.6913

loop_
 _space_group_symop_operation_xyz
 'x, y, z'
 '-y, x-y, z+1/3'
 '-x+y, -x, z+2/3'
 'y, x, -z'
 'x-y, -y, -z+2/3'
 '-x, -x+y, -z+1/3'

_cell_length_a    14.6205
_cell_length_b    14.6205
_cell_length_c    20.2672
_cell_angle_alpha  90.000
_cell_angle_beta   90.000
_cell_angle_gamma 120.000

_shelx_F_squared_multiplier     1.000

loop_
 _refln_index_h
 _refln_index_k
 _refln_index_l
 _refln_F_squared_calc
 _refln_F_squared_meas
 _refln_F_squared_sigma
 _refln_observed_status
   0   2   0        968.09       1960.51        23.58 o
   1   2   0       2366.36       1939.91        14.85 o
   2   2   0       6527.55       6892.97        24.88 o
  -1   3   0       2366.46       1960.91         9.06 o
   0   3   0       4595.95       3964.59        33.10 o
   1   3   0       6013.37       6038.27        28.12 o
   2   3   0       1313.02       1487.09         9.57 o
   3   3   0       2046.99       1945.00        12.98 o
  -2   4   0       6530.60       6856.13        26.89 o
  -1   4   0       6011.85       6073.62        23.33 o
   0   4   0       2393.57       2669.93        19.99 o
   1   4   0       1717.85       1408.09         9.25 o
   2   4   0        203.57        282.59         3.44 o
   3   4   0       1257.42       1149.71         9.45 o
   4   4   0        335.94        358.04         7.55 o
  -2   5   0       1312.80       1489.02         9.59 o
  -1   5   0       1716.54       1427.29         9.39 o
   0   5   0        340.09        447.79         6.25 o
   1   5   0        906.93        992.86         7.66 o
   2   5   0       1422.08       1395.04         9.43 o
   3   5   0       1823.50       1767.78        10.61 o
   4   5   0         15.06         17.25         2.11 o
   5   5   0        379.09        339.88         6.99 o
  -3   6   0       2045.71       1946.72        12.40 o
  -2   6   0        204.09        296.80         3.66 o
  -1   6   0        905.27       1005.77         8.70 o
   0   6   0       4081.16       3859.27        25.70 o
   1   6   0        750.86        872.39         8.66 o
   2   6   0       1546.37       1553.66        12.99 o
   3   6   0        327.64        302.28         4.46 o
   4   6   0        222.24        173.82         3.94 o
   5   6   0        261.43        242.30         4.21 o
   6   6   0        494.12        448.68        10.62 o
  -3   7   0       1256.84       1151.80        10.01 o
  -2   7   0       1422.42       1422.34        11.62 o
  -1   7   0        750.77        900.90         7.97 o
   0   7   0        387.52        600.41         5.82 o
   1   7   0        735.03        687.11         6.06 o
   2   7   0        873.93        906.71         8.57 o
   3   7   0        607.73        500.81         7.00 o
   4   7   0        756.35        643.91         7.12 o
   5   7   0        107.33         95.28         3.19 o
   6   7   0         97.74         89.83         3.02 o
   7   7   0         96.54        110.03         4.89 o
  -4   8   0        335.06        388.25        11.57 o
  -3   8   0       1824.15       1755.51        12.16 o
  -2   8   0       1547.03       1586.33        12.54 o
  -1   8   0        735.61        700.30         7.05 o
   0   8   0        814.15        763.58         7.90 o
   1   8   0        291.65        304.17         7.10 o
   2   8   0        120.80        127.41         3.61 o
   3   8   0         75.44         73.56         3.17 o
   4   8   0         17.78         15.48         1.63 o
   5   8   0        132.63        107.81         3.03 o
   6   8   0        341.98        291.43         5.69 o
   7   8   0        209.61        189.19         5.42 o
   8   8   0        283.14        261.09        10.64 o
  -4   9   0         15.16         18.38         2.34 o
  -3   9   0        327.87        317.87         6.66 o
  -2   9   0        873.90        935.53        10.20 o
  -1   9   0        291.64        320.77         6.50 o
   0   9   0         38.79         52.21         3.20 o
   1   9   0        140.17        144.37         4.03 o
   2   9   0         84.05         86.74         5.99 o
   3   9   0        168.64        130.60         9.20 o
   4   9   0         43.52         43.43         2.78 o
   5   9   0         82.67         63.44         2.98 o
   6   9   0         69.79         73.66         3.79 o
   7   9   0         47.56         61.08         4.08 o
   8   9   0         18.70         20.54         3.20 o
   9   9   0        148.54        167.10        10.70 o
  -5  10   0        379.87        337.44        11.28 o
  -4  10   0        222.43        191.69         7.00 o
  -3  10   0        608.23        528.08         9.87 o
  -2  10   0        121.04        125.71         4.73 o
  -1  10   0        140.18        151.35         4.50 o
   0  10   0        142.71        111.88         3.14 o
   1  10   0         41.66         41.90         2.73 o
   2  10   0         41.43         37.12         3.33 o
   3  10   0         55.52         52.74         4.06 o
   4  10   0         70.02         57.08         3.61 o
   5  10   0          1.00          2.60         2.39 o
   6  10   0         11.84          5.71         2.71 o
   7  10   0         14.53         17.04         3.56 o
   8  10   0        111.37        125.00         6.73 o
   9  10   0         14.13         21.78         5.14 o
  10  10   0         38.99         40.24        14.92 o
  -5  11   0        261.33        245.11         7.36 o
  -4  11   0        756.55        687.67        13.82 o
  -3  11   0         75.27         78.50         5.20 o
  -2  11   0         83.84        104.08         4.53 o
  -1  11   0         41.76         45.48         2.93 o
   0  11   0         92.20         79.58         2.76 o
   1  11   0         63.01         60.33         4.65 o
   2  11   0         92.33         78.77         4.94 o
   3  11   0         51.92         41.48         4.52 o
   4  11   0          4.47         12.10         3.04 o
   5  11   0         73.44         67.23         4.61 o
   6  11   0         34.11         34.02         4.17 o
   7  11   0         19.66         25.98         4.65 o
   8  11   0         40.02         53.05         7.22 o
   9  11   0          4.32          6.84         8.95 o
  10  11   0          1.23         15.00        13.04 o
  -6  12   0        493.88        480.71        17.67 o
  -5  12   0        107.35         92.09         6.09 o
  -4  12   0         17.80         16.99         3.05 o
  -3  12   0        168.61        157.74         4.89 o
  -2  12   0         41.43         43.87         3.41 o
  -1  12   0         62.96         59.37         3.92 o
   0  12   0         10.64          8.34         3.10 o
   1  12   0          1.55          5.73         3.35 o
   2  12   0         18.80         13.85         3.25 o
   3  12   0          7.52         27.47         3.35 o
   4  12   0         32.04         39.02         4.08 o
   5  12   0         31.75         38.04         4.51 o
   6  12   0          8.96         10.24         4.20 o
   7  12   0         20.23         35.07         6.04 o
   8  12   0         28.20         27.15        10.40 o
  -6  13   0         97.72        101.26         6.73 o
  -5  13   0        132.76        121.91         6.17 o
  -4  13   0         43.46         57.56         4.11 o
  -3  13   0         55.71         58.50         4.12 o
  -2  13   0         92.02         78.11         5.30 o
  -1  13   0          1.57          7.38         3.13 o
   0  13   0        172.50        159.61         7.27 o
   1  13   0         19.96         26.73         4.13 o
   2  13   0          9.51          9.67         3.91 o
   3  13   0         15.41         20.95         4.17 o
   4  13   0         37.64         35.53         5.28 o
   5  13   0         32.06         31.75         5.54 o
   6  13   0          3.33          9.10         5.15 o
   7  13   0          5.74         11.80         9.30 o
  -7  14   0         96.62        132.17        17.20 o
  -6  14   0        342.56        311.23        11.91 o
  -5  14   0         82.57         74.40         5.28 o
  -4  14   0         70.18         62.35         4.48 o
  -3  14   0         51.88         50.04         4.51 o
  -2  14   0         18.85         13.55         4.09 o
  -1  14   0         19.88         19.30         4.12 o
   0  14   0         28.32         41.40         5.16 o
   1  14   0         13.53         11.35         3.74 o
   2  14   0         10.38          6.78         4.04 o
   3  14   0          9.97         13.20         5.04 o
   4  14   0         13.21         17.98         5.42 o
   5  14   0         17.19         19.27         6.67 o
   6  14   0         25.66         33.99        14.73 o
  -7  15   0        209.79        197.13        12.98 o
  -6  15   0         69.81         86.17         7.43 o
  -5  15   0          1.00          9.25         4.81 o
  -4  15   0          4.46          8.67         4.48 o
  -3  15   0          7.50         18.57         4.81 o
  -2  15   0          9.56          9.29         4.47 o
  -1  15   0         13.56         13.85         4.19 o
   0  15   0          9.84          9.17         4.12 o
   1  15   0          0.26          4.41         4.08 o
   2  15   0          3.61          7.90         4.82 o
   3  15   0         11.91         16.60         6.25 o
   4  15   0          2.90          5.40         6.38 o
   5  15   0          2.68          1.61         8.30 o
  -8  16   0        283.81        255.02        17.02 o
  -7  16   0         47.73         57.85         9.32 o
  -6  16   0         11.77         11.00         4.71 o
  -5  16   0         73.47         69.84         7.67 o
  -4  16   0         32.01         34.15         5.79 o
  -3  16   0         15.36         13.57         5.39 o
  -2  16   0         10.42          9.53         4.43 o
  -1  16   0          0.26          4.10         4.12 o
   0  16   0         13.27         13.53         5.45 o
   1  16   0         31.33         45.58         6.45 o
   2  16   0         27.14         22.37         7.86 o
   3  16   0         10.96         17.82         7.77 o
  -8  17   0         18.75         15.54         9.40 o
  -7  17   0         14.51         18.87         8.55 o
  -6  17   0         34.03         25.01         9.21 o
  -5  17   0         31.69         36.14         6.35 o
  -4  17   0         37.54         35.13         6.35 o
  -3  17   0          9.97         10.36         5.34 o
  -2  17   0          3.58          7.19         4.85 o
  -1  17   0         31.31         45.70         7.01 o
   0  17   0          9.34         10.71         6.06 o
   1  17   0         23.76         25.34         7.89 o
   2  17   0          1.45          9.99        11.98 o
  -9  18   0        148.58        188.77        25.72 o
  -8  18   0        111.37        128.23        16.50 o
  -7  18   0         19.71         17.94         9.37 o
  -6  18   0          9.01         11.89         8.90 o
  -5  18   0         32.14         40.61         8.88 o
  -4  18   0         13.22         18.93         7.73 o
  -3  18   0         11.95         24.44         8.41 o
  -2  18   0         27.15         31.40         8.59 o
  -1  18   0         23.80         29.25        10.05 o
  -9  19   0         14.14         33.34        20.01 o
  -8  19   0         40.07         71.03        13.86 o
  -7  19   0         20.27         42.22        13.72 o
  -6  19   0          3.32          7.61         9.58 o
  -5  19   0         17.25         10.14        12.58 o
  -4  19   0          2.91          5.00        11.85 o
  -3  19   0         11.01         10.70        12.75 o
  -2  19   0          1.45          5.30        11.36 o
  -3   2   1      19025.29      24143.84       122.01 o
   0   2   1      11525.19       5980.04        53.28 o
   1   2   1       3399.18       4316.20        25.04 o
   2   2   1        226.81        373.19         7.01 o
  -5   3   1        318.26        365.13         3.83 o
  -4   3   1       1804.77       1946.98        11.64 o
  -3   3   1      21731.48      20017.81        97.06 o
  -2   3   1      19032.52      23959.13        79.20 o
  -1   3   1       3400.73       4285.66        28.30 o
   0   3   1      10421.86      14167.99        61.21 o
   1   3   1       1545.95       1587.46         9.31 o
   2   3   1       1977.24       1676.74         9.75 o
   3   3   1        647.85        682.45         5.19 o
  -7   4   1        415.77        508.07         5.49 o
  -6   4   1       1045.91       1253.10         7.65 o
  -5   4   1        377.23        360.97         4.41 o
  -4   4   1          0.58          1.93         1.59 o
  -3   4   1       1802.93       1933.23        13.51 o
  -2   4   1        226.35        364.89         6.11 o
  -1   4   1       1544.66       1570.92        20.32 o
   0   4   1        479.91        840.69        12.85 o
   1   4   1        554.57        600.23         6.04 o
   2   4   1        684.32        680.87         5.18 o
   3   4   1        372.81        351.75         4.44 o
   4   4   1       1717.59       1682.52        12.04 o
  -9   5   1        375.46        391.53         5.71 o
  -8   5   1        529.54        607.61         6.70 o
  -7   5   1        576.92        746.22         8.19 o
  -6   5   1         62.28         34.54         2.46 o
  -5   5   1         47.19        109.86         3.14 o
  -4   5   1        376.72        359.63         4.20 o
  -3   5   1        318.30        368.81         4.27 o
  -2   5   1       1975.32       1670.52         8.12 o
  -1   5   1        554.20        599.14         5.78 o
   0   5   1       2769.95       2712.83        19.96 o
   1   5   1       3227.80       3411.33        30.77 o
   2   5   1        106.31        130.40         2.54 o
   3   5   1        275.20        339.30         5.82 o
   4   5   1        303.62        323.41         5.12 o
   5   5   1          7.77          7.00         1.44 o
 -11   6   1         94.36         85.06         3.05 o
 -10   6   1        312.03        250.52         4.49 o
  -9   6   1         72.52         74.46         1.99 o
  -8   6   1       1155.89       1161.20        13.01 o
  -7   6   1       1047.86       1264.99         9.79 o
  -6   6   1        630.03        785.43         8.00 o
  -5   6   1         62.07         37.27         2.47 o
  -4   6   1       1044.14       1250.68         7.84 o
  -3   6   1        647.20        676.35         5.35 o
  -2   6   1        684.94        695.94         6.01 o
  -1   6   1       3231.11       3414.32        22.56 o
   0   6   1       1653.29       1639.54        11.61 o
   1   6   1        919.87       1020.80         9.54 o
   2   6   1        120.94        112.05         4.00 o
   3   6   1        488.78        428.02         9.49 o
   4   6   1        150.01        175.05         4.84 o
   5   6   1         41.28         45.75         2.36 o
   6   6   1         22.42         22.29         2.39 o
 -13   7   1        213.43        213.06         5.27 o
 -12   7   1          9.43          8.80         2.20 o
 -11   7   1          5.40          8.70         1.56 o
 -10   7   1        245.67        246.21         4.87 o
  -9   7   1        305.74        330.98         5.60 o
  -8   7   1       1170.26       1195.82        11.49 o
  -7   7   1       1712.08       1636.62        13.12 o
  -6   7   1       1048.20       1276.25        11.40 o
  -5   7   1        577.67        763.31         6.22 o
  -4   7   1        415.60        509.05         6.42 o
  -3   7   1        373.87        353.56         5.59 o
  -2   7   1        106.01        145.68         3.85 o
  -1   7   1        918.32       1010.23        10.15 o
   0   7   1        309.16        304.54         5.34 o
   1   7   1        124.75        134.58         2.62 o
   2   7   1        283.45        266.25         5.21 o
   3   7   1         82.52         54.80         3.05 o
   4   7   1         22.56         24.62         1.42 o
   5   7   1        194.87        174.10         4.15 o
   6   7   1        316.52        270.46         5.59 o
   7   7   1        245.43        236.98         5.14 o
 -15   8   1         20.76         17.21         2.16 o
 -14   8   1         30.33         32.71         2.91 o
 -13   8   1        232.95        192.83         4.19 o
 -12   8   1        102.34         90.45         3.02 o
 -11   8   1        271.51        248.03         5.10 o
 -10   8   1        178.47        188.77         4.09 o
  -9   8   1        472.44        449.94         5.97 o
  -8   8   1        285.69        277.13         4.98 o
  -7   8   1       1170.96       1185.05        10.76 o
  -6   8   1       1155.93       1154.52         9.46 o
  -5   8   1        530.10        614.28         8.00 o
  -4   8   1       1719.59       1695.34        11.34 o
  -3   8   1        275.01        344.41         6.67 o
  -2   8   1        120.80        112.82         4.82 o
  -1   8   1        124.80        134.46         2.85 o
   1   8   1        413.19        460.98         6.93 o
   2   8   1        152.51        153.50         4.79 o
   3   8   1        158.54        148.18         4.17 o
   4   8   1        204.71        228.68         5.58 o
   5   8   1        162.03        117.12         5.29 o
   6   8   1        167.90        158.05         3.92 o
   7   8   1         97.19         83.00         4.32 o
   8   8   1         40.91         48.94         3.87 o
 -17   9   1          2.74          9.48         3.18 o
 -16   9   1         97.97        110.22         5.46 o
 -15   9   1          5.02          9.28         2.59 o
 -14   9   1        342.68        273.04         6.20 o
 -13   9   1          6.27          6.52         2.00 o
 -12   9   1         83.54         70.83         3.04 o
 -11   9   1        182.44        169.23         4.89 o
 -10   9   1         66.81         61.46         3.24 o
  -9   9   1         41.58         31.85         2.60 o
  -8   9   1        473.15        459.16         7.28 o
  -7   9   1        306.05        331.80         7.17 o
  -6   9   1         72.72         74.05         2.56 o
  -5   9   1        375.41        390.70         6.63 o
  -4   9   1        303.09        333.34         7.00 o
  -3   9   1        488.29        463.27         7.58 o
  -2   9   1        283.34        263.10         5.83 o
  -1   9   1        413.04        446.62         5.95 o
   0   9   1        111.50        116.58         4.48 o
   1   9   1        349.75        336.61         6.92 o
   2   9   1        107.46         99.27         3.18 o
   3   9   1        347.87        300.31         6.11 o
   4   9   1        116.00        116.46         4.73 o
   5   9   1        207.10        168.71         5.41 o
   6   9   1         32.01         34.21         3.08 o
   7   9   1         93.69         96.64         4.69 o
   8   9   1         11.22         18.45         3.26 o
   9   9   1         21.66         31.11         4.76 o
 -19  10   1         11.48         12.50         5.04 o
 -18  10   1         10.01         13.90         4.31 o
 -17  10   1         16.33         15.89         3.53 o
 -16  10   1         63.95         73.81         4.61 o
 -15  10   1        209.42        211.07         6.05 o
 -14  10   1         35.65         25.51         2.39 o
 -13  10   1        103.25         87.55         3.46 o
 -12  10   1         47.03         37.11         2.53 o
 -11  10   1         10.77          9.80         1.83 o
 -10  10   1          3.02          7.49         1.87 o
  -9  10   1         66.93         60.89         3.46 o
  -8  10   1        178.39        188.92         5.55 o
  -7  10   1        245.58        240.91         6.59 o
  -6  10   1        312.29        253.69         5.98 o
  -5  10   1          7.75          8.30         2.21 o
  -4  10   1        150.19        187.64         7.10 o
  -3  10   1         82.50         64.09         3.15 o
  -2  10   1        152.47        155.86         5.62 o
  -1  10   1        349.46        317.89         6.81 o
   0  10   1        198.21        202.52         6.48 o
   1  10   1        167.60        158.93         5.83 o
   2  10   1        250.83        238.21         6.67 o
   3  10   1        251.74        240.07         5.88 o
   4  10   1         32.08         44.54         3.61 o
   5  10   1        114.55         99.71         4.61 o
   6  10   1        104.66        113.15         5.18 o
   7  10   1         10.52          7.85         2.88 o
   8  10   1         13.37         24.37         4.04 o
   9  10   1          8.50         17.43         5.93 o
  10  10   1         36.26         37.99        10.34 o
 -21  11   1         44.23         47.57        17.04 o
 -20  11   1          3.15          2.09         8.22 o
 -19  11   1          5.29          9.47         5.00 o
 -18  11   1         55.82         47.75         4.75 o
 -17  11   1         41.68         34.37         4.28 o
 -16  11   1        174.24        196.16         6.82 o
 -15  11   1         50.45         58.81         4.36 o
 -14  11   1        118.48         95.65         5.16 o
 -13  11   1         47.86         49.63         4.49 o
 -12  11   1         27.92         25.60         2.66 o
 -11  11   1         81.68         86.70         4.27 o
 -10  11   1         10.85         12.76         2.28 o
  -9  11   1        182.52        172.89         6.00 o
  -8  11   1        271.90        255.59         7.28 o
  -7  11   1          5.46         10.58         2.45 o
  -6  11   1         94.10         87.93         5.20 o
  -5  11   1         41.40         44.57         3.89 o
  -4  11   1         22.53         24.97         3.69 o
  -3  11   1        158.61        149.44         5.63 o
  -2  11   1        107.54        103.15         3.94 o
  -1  11   1        167.67        159.38         6.91 o
   0  11   1          3.28          3.78         2.99 o
   1  11   1        226.80        207.46         7.00 o
   2  11   1        236.33        206.81         7.32 o
   3  11   1        191.07        173.76         6.66 o
   4  11   1         68.43         53.87         4.36 o
   5  11   1         79.35         75.26         4.86 o
   6  11   1         11.98         12.05         3.47 o
   7  11   1          5.56          7.79         4.03 o
   8  11   1         25.89         35.28         6.57 o
   9  11   1         24.81         31.60         8.11 o
 -20  12   1          0.30          3.90         6.77 o
 -19  12   1         34.47         43.18         6.25 o
 -18  12   1         40.76         43.53         5.36 o
 -17  12   1         42.14         39.22         4.38 o
 -16  12   1         49.18         50.24         4.22 o
 -15  12   1        173.32        161.02         7.41 o
 -14  12   1         30.07         22.40         3.64 o
 -13  12   1        104.67         95.76         4.75 o
 -12  12   1        169.50        156.35         5.82 o
 -11  12   1         27.82         25.24         3.29 o
 -10  12   1         47.12         40.45         3.27 o
  -9  12   1         83.62         70.88         4.41 o
  -8  12   1        102.41         91.64         5.05 o
  -7  12   1          9.43          7.81         3.20 o
  -6  12   1         22.34         19.42         4.38 o
  -5  12   1        194.78        175.11        11.85 o
  -4  12   1        204.91        215.83         7.90 o
  -3  12   1        348.37        311.95         8.24 o
  -2  12   1        250.94        239.84         7.82 o
  -1  12   1        226.35        207.99         9.90 o
   0  12   1         13.00         10.58         2.95 o
   1  12   1         59.90         71.23         5.36 o
   2  12   1        145.58        111.90         7.44 o
   3  12   1         57.36         56.05         4.79 o
   4  12   1         80.65         86.79         5.77 o
   5  12   1          2.98          5.52         4.28 o
   6  12   1         17.00         19.16         5.14 o
   7  12   1         33.98         59.39         7.16 o
   8  12   1          4.14         18.49         7.81 o
 -20  13   1          6.24          2.48        11.42 o
 -19  13   1         87.27        107.38         8.26 o
 -18  13   1          0.66          5.32         4.03 o
 -17  13   1         13.00         15.92         3.82 o
 -16  13   1         24.86         33.65         3.92 o
 -15  13   1         71.19         63.26         5.07 o
 -14  13   1          2.47          4.37         3.40 o
 -13  13   1          8.22          6.51         2.88 o
 -12  13   1        104.77         94.77         5.24 o
 -11  13   1         47.87         51.89         5.04 o
 -10  13   1        103.36         94.57         4.60 o
  -9  13   1          6.24          5.71         3.17 o
  -8  13   1        232.86        205.44         7.32 o
  -7  13   1        213.50        221.35        11.41 o
  -6  13   1        316.04        295.00        14.55 o
  -5  13   1        162.15        117.70         7.76 o
  -4  13   1        116.20        104.99         5.62 o
  -3  13   1        252.03        235.78         8.80 o
  -2  13   1        236.35        211.75         9.52 o
  -1  13   1         59.80         75.32         6.75 o
   0  13   1          1.10         12.06         4.01 o
   1  13   1         37.28         47.87         4.74 o
   2  13   1         13.53         16.39         3.96 o
   3  13   1         24.57         25.63         4.32 o
   4  13   1         71.90         89.00         7.38 o
   5  13   1          1.12          5.94         4.60 o
   6  13   1         31.54         49.02         7.03 o
   7  13   1         27.66         41.95         9.73 o
 -20  14   1          2.28          5.67        11.09 o
 -19  14   1         23.32         29.12         7.05 o
 -18  14   1          4.08          8.53         4.85 o
 -17  14   1         50.39         52.11         5.86 o
 -16  14   1        144.20        154.40         8.64 o
 -15  14   1         89.19         83.54         5.89 o
 -14  14   1          0.00          3.96         3.72 o
 -13  14   1          2.50          2.91         3.22 o
 -12  14   1         30.13         24.54         4.07 o
 -11  14   1        118.41         99.29         5.73 o
 -10  14   1         35.58         27.09         3.55 o
  -9  14   1        342.68        298.61        12.59 o
  -8  14   1         30.30         39.23         7.06 o
  -7  14   1        245.37        257.09        17.01 o
  -6  14   1        167.94        154.18        18.84 o
  -5  14   1        207.52        152.16        12.98 o
  -4  14   1         32.27         41.38         4.81 o
  -3  14   1        191.23        174.48         9.76 o
  -2  14   1        145.41        132.07         7.93 o
  -1  14   1         37.31         44.94         5.26 o
   0  14   1         20.18         15.11         3.80 o
   1  14   1         25.40         24.62         4.27 o
   2  14   1          3.73          7.37         4.10 o
   3  14   1         27.20         25.58         5.79 o
   4  14   1          4.77          9.79         5.62 o
   5  14   1          4.52         13.50         5.51 o
   6  14   1          5.64         28.88        15.75 o
 -20  15   1          3.82          0.12        11.76 o
 -19  15   1          0.21          3.97         6.47 o
 -18  15   1          0.98          5.72         5.92 o
 -17  15   1         10.63         17.22         5.22 o
 -16  15   1         48.33         48.42         5.89 o
 -15  15   1         33.69         45.51         5.47 o
 -14  15   1         89.04         98.18         6.30 o
 -13  15   1         71.13         66.32         6.82 o
 -12  15   1        173.41        157.50         8.97 o
 -11  15   1         50.45         56.22         6.72 o
 -10  15   1        209.36        222.83        10.59 o
  -9  15   1          4.99          9.68         5.00 o
  -8  15   1         20.71         22.33         5.02 o
  -7  15   1         97.20         97.72        13.16 o
  -6  15   1         32.00         42.92         5.90 o
  -5  15   1        114.43        104.76         8.44 o
  -4  15   1         68.31         57.44         6.84 o
  -3  15   1         57.26         50.09         6.51 o
  -2  15   1         13.50         15.13         5.12 o
  -1  15   1         25.39         26.37         4.55 o
   0  15   1         51.22         62.07         5.25 o
   1  15   1         30.17         28.63         5.50 o
   2  15   1         22.36         27.08         5.41 o
   3  15   1         10.71          9.11         5.94 o
   4  15   1         10.30          7.55         6.60 o
   5  15   1         13.82         19.95        10.24 o
 -19  16   1         11.90         18.55         7.87 o
 -18  16   1          0.35          3.05         6.59 o
 -17  16   1         17.74         23.74         6.63 o
 -16  16   1         49.67         49.66         6.34 o
 -15  16   1         48.25         62.93         5.65 o
 -14  16   1        143.99        151.22         9.64 o
 -13  16   1         24.85         20.88         5.15 o
 -12  16   1         49.18         50.66         6.65 o
 -11  16   1        174.28        190.39        10.84 o
 -10  16   1         64.11         73.43         8.06 o
  -9  16   1         98.14        109.33         9.09 o
  -8  16   1         40.88         51.22        11.05 o
  -7  16   1         93.49         98.16         9.03 o
  -6  16   1        104.65        111.19         8.93 o
  -5  16   1         79.35         82.84         7.85 o
  -4  16   1         80.71         88.16         8.51 o
  -3  16   1         24.54         22.87         5.99 o
  -2  16   1          3.73          7.49         4.16 o
  -1  16   1         30.22         36.35         5.75 o
   0  16   1          0.11          3.50         4.92 o
   1  16   1         10.81         11.77         4.97 o
   2  16   1         17.25         28.70         8.20 o
   3  16   1         14.83         17.92         7.93 o
 -19  17   1          0.45          0.06        13.81 o
 -18  17   1          1.88          2.52         8.85 o
 -17  17   1         73.48         89.96        10.97 o
 -16  17   1         17.77         29.11         7.19 o
 -15  17   1         10.62         14.42         5.78 o
 -14  17   1         50.23         58.84         9.30 o
 -13  17   1         12.91         15.36         6.92 o
 -12  17   1         41.95         40.37         9.92 o
 -11  17   1         41.47         39.74        10.89 o
 -10  17   1         16.24         14.63         8.77 o
  -9  17   1          2.73          5.85         8.18 o
  -8  17   1         11.28         21.23         9.91 o
  -7  17   1         10.52          8.46         5.25 o
  -6  17   1         12.00         13.07         4.99 o
  -5  17   1          2.98          7.91         5.09 o
  -4  17   1         71.90         92.84         8.59 o
  -3  17   1         27.16         32.59         7.06 o
  -2  17   1         22.36         24.54         6.14 o
  -1  17   1         10.82         13.62         5.74 o
   0  17   1         14.37         13.72         5.84 o
   1  17   1         10.01         13.37         8.59 o
   2  17   1          8.45         18.10        13.96 o
 -17  18   1          1.88          9.41         8.59 o
 -16  18   1          0.35          5.70         6.97 o
 -15  18   1          0.99         15.31         8.08 o
 -14  18   1          4.06         12.14         6.92 o
 -13  18   1          0.66          0.49         8.67 o
 -12  18   1         40.70         47.79        11.12 o
 -11  18   1         55.73         61.77        12.03 o
 -10  18   1         10.02         13.33         9.67 o
  -9  18   1         21.73         32.19        10.93 o
  -8  18   1         13.38         22.01         9.83 o
  -7  18   1          5.59          5.10         8.45 o
  -6  18   1         17.04         21.79         7.27 o
  -5  18   1          1.12          5.83         6.72 o
  -4  18   1          4.79          5.88         6.68 o
  -3  18   1         10.72         14.66         7.76 o
  -2  18   1         17.26         24.38         9.75 o
  -1  18   1         10.02         13.17        11.85 o
 -17  19   1          0.45          0.06        10.37 o
 -16  19   1         11.91         24.67        14.76 o
 -15  19   1          0.22          0.06        10.73 o
 -14  19   1         23.33         39.44        15.11 o
 -13  19   1         87.19        111.07        15.57 o
 -12  19   1         34.43         42.54        11.30 o
 -11  19   1          5.29         23.73        10.63 o
 -10  19   1         11.51         23.49        10.33 o
  -9  19   1          8.55         21.00        10.55 o
  -8  19   1         25.88         38.17        12.12 o
  -7  19   1         33.98         44.74        12.56 o
  -6  19   1         31.54         44.55        12.38 o
  -5  19   1          4.52         15.86        10.54 o
  -4  19   1         10.30         38.87        15.43 o
  -3  19   1         14.83         22.97        14.71 o
  -2  19   1          8.46         10.61        11.69 o
   1   1   2       1701.88       1615.69        27.29 o
  -3   2   2       7666.94       9783.44        57.30 o
  -2   2   2      11943.32      11975.91        49.39 o
  -1   2   2       1701.21       1617.53        23.52 o
   0   2   2      20586.40      15468.98        54.27 o
   1   2   2       3648.85       4426.65        33.29 o
   2   2   2       7723.68       8691.08        37.06 o
  -5   3   2        445.09        564.73         4.78 o
  -4   3   2       4642.07       4867.26        20.65 o
  -3   3   2       5504.97       4423.96        15.93 o
  -2   3   2       7668.99       9861.26        44.44 o
  -1   3   2       3650.53       4395.46        36.43 o
   0   3   2       2626.59       4827.44        19.56 o
   1   3   2       2828.99       3556.55        19.31 o
   2   3   2         64.07        132.23         5.20 o
   3   3   2        301.20        344.66         4.13 o
  -7   4   2       1346.10       1521.23         9.55 o
  -6   4   2        718.79        713.76         5.38 o
  -5   4   2         17.05         30.84         2.25 o
  -4   4   2       2596.64       2083.94         9.15 o
  -3   4   2       4641.02       4879.56        17.38 o
  -2   4   2       7728.16       8821.41        47.88 o
  -1   4   2       2828.99       3497.67        27.63 o
   0   4   2        159.48        331.21        10.73 o
   1   4   2       2687.53       2538.56        15.43 o
   2   4   2        186.74        297.90         4.70 o
   3   4   2       1984.89       2197.71        22.12 o
   4   4   2        730.96        667.86         6.28 o
  -9   5   2        700.47        704.31         6.97 o
  -8   5   2         80.77         74.87         3.05 o
  -7   5   2       2091.12       2032.94        11.53 o
  -6   5   2        434.35        613.60         6.72 o
  -5   5   2         33.66         42.88         3.04 o
  -4   5   2         17.00         29.60         2.15 o
  -3   5   2        444.71        562.05         6.30 o
  -2   5   2         64.28        139.66         3.35 o
  -1   5   2       2688.71       2570.46        18.53 o
   0   5   2         33.50         97.08         5.15 o
   1   5   2        293.20        325.05         4.96 o
   2   5   2        328.11        356.78         6.21 o
   3   5   2        423.62        538.53         5.81 o
   4   5   2        274.44        284.14         4.41 o
   5   5   2        195.28        163.49         4.15 o
 -11   6   2          9.32         13.35         2.16 o
 -10   6   2          2.00          3.70         1.77 o
  -9   6   2        394.53        395.66         5.14 o
  -8   6   2        404.15        411.81         5.61 o
  -7   6   2        852.15        969.04         8.53 o
  -6   6   2       6863.63       6257.88        27.59 o
  -5   6   2        434.20        613.39         6.41 o
  -4   6   2        719.21        709.06         5.48 o
  -3   6   2        301.04        342.61         4.99 o
  -2   6   2        187.65        304.19         5.55 o
  -1   6   2        292.56        328.83         5.54 o
   0   6   2        701.76        861.08        11.48 o
   1   6   2       1603.57       1809.78        13.81 o
   2   6   2        131.14        182.36         3.76 o
   3   6   2        218.66        226.98         3.72 o
   4   6   2        507.41        462.78         8.78 o
   5   6   2        177.08        181.55         4.10 o
   6   6   2        147.76        122.65         3.62 o
 -13   7   2        277.05        257.80         6.19 o
 -12   7   2          1.25          1.99         1.70 o
 -11   7   2        153.90        145.03         3.95 o
 -10   7   2        135.75        125.64         3.81 o
  -9   7   2        760.24        759.19         6.83 o
  -8   7   2        133.61        131.20         3.16 o
  -7   7   2         40.67         20.77         1.94 o
  -6   7   2        852.32        965.85         8.90 o
  -5   7   2       2093.37       2026.17        10.61 o
  -4   7   2       1347.12       1533.09        11.71 o
  -3   7   2       1984.65       2238.62        19.06 o
  -2   7   2        328.36        330.59         9.09 o
  -1   7   2       1604.94       1775.64        17.44 o
   0   7   2        890.18       1160.61        12.94 o
   1   7   2        406.19        421.05         5.36 o
   2   7   2        212.68        212.82         4.78 o
   3   7   2         86.54         81.46         2.87 o
   4   7   2         49.28         53.80         2.67 o
   5   7   2        383.25        337.58        12.01 o
   6   7   2        332.57        321.78         6.69 o
   7   7   2        245.25        229.01         5.24 o
 -15   8   2         40.70         34.32         2.97 o
 -14   8   2        215.57        201.91         5.48 o
 -13   8   2         28.54         29.91         2.72 o
 -12   8   2         53.06         51.88         3.10 o
 -11   8   2         95.27         85.55         3.21 o
 -10   8   2        683.88        695.76         7.75 o
  -9   8   2        336.10        297.56         6.27 o
  -8   8   2         71.39         93.61         3.27 o
  -7   8   2        133.44        133.48         3.35 o
  -6   8   2        404.31        403.40         6.02 o
  -5   8   2         80.54         72.92         3.33 o
  -4   8   2        730.83        677.16         8.48 o
  -3   8   2        423.60        532.15         8.08 o
  -2   8   2        131.46        180.27         3.90 o
  -1   8   2        405.78        422.17         6.12 o
   0   8   2        260.92        338.42         5.93 o
   1   8   2        147.48        173.99         5.74 o
   2   8   2        219.34        149.93         4.58 o
   3   8   2        131.45        141.35         3.54 o
   4   8   2        416.91        390.17         6.97 o
   5   8   2        231.90        190.24         5.40 o
   6   8   2        150.93        134.40         4.71 o
   7   8   2         21.48         20.01         2.63 o
   8   8   2         62.29         61.55         3.99 o
 -17   9   2         43.22         46.28         4.22 o
 -16   9   2         96.14         90.12         4.91 o
 -15   9   2        120.70        109.57         4.15 o
 -14   9   2         13.99         18.62         2.86 o
 -13   9   2         96.49         80.29         3.67 o
 -12   9   2        106.05         93.58         3.20 o
 -11   9   2        107.00        105.11         3.67 o
 -10   9   2         96.76         83.23         4.28 o
  -9   9   2         21.31         25.91         3.34 o
  -8   9   2        335.84        304.57         6.85 o
  -7   9   2        759.71        770.61         8.66 o
  -6   9   2        394.11        401.07         5.73 o
  -5   9   2        699.95        700.07         8.82 o
  -4   9   2        273.71        296.44         7.03 o
  -3   9   2        218.38        211.33         9.01 o
  -2   9   2        212.63        209.95         5.69 o
  -1   9   2        147.22        168.62         8.31 o
   0   9   2          4.52          5.67         2.85 o
   1   9   2         11.20          9.84         2.24 o
   2   9   2          8.64         17.67         1.64 o
   3   9   2         96.88        103.01         3.70 o
   4   9   2        529.01        472.84         8.10 o
   5   9   2        315.08        294.62         7.22 o
   6   9   2         50.35         49.21         3.69 o
   7   9   2         14.27         16.43         2.50 o
   8   9   2         31.73         27.61         3.62 o
   9   9   2         16.39         18.89         4.11 o
 -19  10   2          0.82          5.48         4.42 o
 -18  10   2         15.19         14.82         4.94 o
 -17  10   2         16.31         12.85         3.57 o
 -16  10   2        185.20        197.33         7.02 o
 -15  10   2        110.54        122.84         5.11 o
 -14  10   2         44.48         44.77         3.18 o
 -13  10   2         43.54         42.09         3.61 o
 -12  10   2         70.31         88.19         4.25 o
 -11  10   2        225.79        204.86         4.83 o
 -10  10   2         53.88         63.79         4.49 o
  -9  10   2         97.25         87.31         5.04 o
  -8  10   2        685.12        713.77         9.58 o
  -7  10   2        136.31        126.28         4.40 o
  -6  10   2          2.03          2.37         2.25 o
  -5  10   2        195.27        167.55         7.03 o
  -4  10   2        507.02        517.46        10.34 o
  -3  10   2         86.41         71.44         3.75 o
  -2  10   2        219.38        157.25         7.88 o
  -1  10   2         11.21          7.76         2.70 o
   0  10   2         82.24         53.88         3.98 o
   1  10   2        217.78        189.05         5.89 o
   2  10   2        162.99        153.21         7.02 o
   3  10   2        307.51        278.73         6.25 o
   4  10   2         28.50         26.80         2.66 o
   5  10   2         14.57         14.82         2.71 o
   6  10   2          5.80          5.85         2.60 o
   7  10   2         75.63         73.95         5.33 o
   8  10   2          0.70          1.82         3.38 o
   9  10   2          0.10          2.84         4.26 o
  10  10   2         22.86         19.53         8.19 o
 -20  11   2         12.87         17.46         7.75 o
 -19  11   2          7.19         14.59         5.68 o
 -18  11   2         58.20         67.51         5.67 o
 -17  11   2         18.12         22.34         3.85 o
 -16  11   2        103.08        109.69         6.11 o
 -15  11   2        129.16        122.44         5.68 o
 -14  11   2        102.18         89.71         4.66 o
 -13  11   2         31.49         25.89         2.70 o
 -12  11   2        179.89        173.03         5.39 o
 -11  11   2        347.60        290.30         6.06 o
 -10  11   2        226.02        196.71         5.90 o
  -9  11   2        106.99        100.77         4.78 o
  -8  11   2         95.32         83.84         4.28 o
  -7  11   2        154.13        156.44         5.13 o
  -6  11   2          9.34         13.13         3.13 o
  -5  11   2        176.80        190.33         8.63 o
  -4  11   2         49.25         44.66         5.70 o
  -3  11   2        131.38        134.99         4.02 o
  -2  11   2          8.63         18.79         4.15 o
  -1  11   2        217.83        190.98         7.56 o
   0  11   2         64.38         68.43         4.43 o
   1  11   2        213.82        208.50         6.16 o
   2  11   2        385.85        338.75         8.07 o
   3  11   2        111.48         97.99         5.54 o
   4  11   2         65.86         55.55         4.34 o
   5  11   2          7.71          3.53         2.91 o
   6  11   2         28.53         25.74         4.92 o
   7  11   2         29.04         29.61         5.44 o
   8  11   2         13.55         28.26         7.04 o
   9  11   2         59.17         56.63         9.25 o
 -20  12   2          2.71          5.03         6.76 o
 -19  12   2         29.23         44.00         6.47 o
 -18  12   2         36.04         44.15         4.70 o
 -17  12   2         73.07         61.28         5.20 o
 -16  12   2        137.22        135.11         5.86 o
 -15  12   2         25.53         25.41         3.81 o
 -14  12   2         17.10         14.81         2.87 o
 -13  12   2         76.40         63.90         4.10 o
 -12  12   2          0.69          4.59         2.92 o
 -11  12   2        180.22        168.10         6.02 o
 -10  12   2         70.26         92.16         5.17 o
  -9  12   2        106.15         96.62         4.74 o
  -8  12   2         53.24         58.17         4.56 o
  -7  12   2          1.28          1.23         2.61 o
  -6  12   2        147.95        124.42         6.38 o
  -5  12   2        383.72        390.82        17.65 o
  -4  12   2        416.72        415.27        16.56 o
  -3  12   2         96.95        108.32         7.08 o
  -2  12   2        163.53        162.92         6.95 o
  -1  12   2        213.63        208.30         7.30 o
   0  12   2          8.33          9.82         3.53 o
   1  12   2        177.77        167.53         8.19 o
   2  12   2         43.22         48.86         4.99 o
   3  12   2         15.81         22.91         3.85 o
   4  12   2         16.16         22.95         3.70 o
   5  12   2          6.74          5.50         4.29 o
   6  12   2         14.83         12.61         5.09 o
   7  12   2          7.07         14.76         5.17 o
   8  12   2         15.25         19.25         7.70 o
 -20  13   2          2.46          0.16        10.12 o
 -19  13   2          2.13         14.60         4.92 o
 -18  13   2         12.45         15.37         4.42 o
 -17  13   2         26.80         29.90         4.17 o
 -16  13   2         15.63         19.91         3.90 o
 -15  13   2         56.54         50.79         4.52 o
 -14  13   2          0.76          3.27         2.67 o
 -13  13   2         13.22         13.44         3.55 o
 -12  13   2         76.54         66.74         4.71 o
 -11  13   2         31.46         25.08         4.37 o
 -10  13   2         43.55         47.19         5.08 o
  -9  13   2         96.51         81.15         5.75 o
  -8  13   2         28.49         28.64         4.25 o
  -7  13   2        277.41        267.18        10.80 o
  -6  13   2        332.11        339.47        15.14 o
  -5  13   2        231.74        195.87        12.20 o
  -4  13   2        528.70        478.50        14.01 o
  -3  13   2        308.46        284.53        10.53 o
  -2  13   2        386.31        347.40        13.12 o
  -1  13   2        177.70        160.34         8.42 o
   0  13   2        308.45        339.88        10.04 o
   1  13   2        114.83        101.99         5.51 o
   2  13   2         46.34         46.30         4.77 o
   3  13   2         28.93         35.30         5.05 o
   4  13   2          1.07          5.88         4.50 o
   5  13   2         12.62         16.38         5.79 o
   6  13   2          5.36         18.44         5.66 o
   7  13   2         23.31         45.72         9.72 o
 -20  14   2         14.86         10.68        11.62 o
 -19  14   2         13.34         15.39         6.47 o
 -18  14   2         10.62         16.67         4.89 o
 -17  14   2         28.20         28.83         4.86 o
 -16  14   2          4.78          8.62         3.57 o
 -15  14   2         50.01         60.94         5.56 o
 -14  14   2          1.83          1.11         3.06 o
 -13  14   2          0.77          0.62         3.12 o
 -12  14   2         17.14         14.40         3.29 o
 -11  14   2        102.13         89.36         5.10 o
 -10  14   2         44.52         37.97         4.65 o
  -9  14   2         13.99         18.86         5.31 o
  -8  14   2        215.41        202.22         9.92 o
  -7  14   2        245.47        237.24         9.94 o
  -6  14   2        151.21        149.32        11.16 o
  -5  14   2        315.14        304.89        16.26 o
  -4  14   2         28.62         32.85         5.35 o
  -3  14   2        111.43         99.39         8.27 o
  -2  14   2         43.17         38.04         5.96 o
  -1  14   2        115.01        117.25         9.09 o
   0  14   2          7.07         17.14         3.66 o
   1  14   2         23.89         27.91         4.62 o
   2  14   2         30.94         38.24         6.08 o
   3  14   2         14.66         18.61         5.02 o
   4  14   2          6.69          9.54         5.92 o
   5  14   2         30.01         35.16         6.56 o
   6  14   2          0.28          2.40         6.44 o
 -20  15   2         14.46          3.01        11.44 o
 -19  15   2          5.57          5.32         6.88 o
 -18  15   2         57.60         68.05         7.60 o
 -17  15   2         61.36         64.24         7.61 o
 -16  15   2         57.37         67.46         6.04 o
 -15  15   2         39.86         56.31         6.16 o
 -14  15   2         49.94         55.68         5.89 o
 -13  15   2         56.35         68.31         6.43 o
 -12  15   2         25.57         27.36         5.07 o
 -11  15   2        129.17        117.58         6.50 o
 -10  15   2        110.48        126.27        11.99 o
  -9  15   2        120.43        107.87         8.65 o
  -8  15   2         40.49         38.08         5.86 o
  -7  15   2         21.40         23.61         4.61 o
  -6  15   2         50.14         48.12         5.63 o
  -5  15   2         14.55         21.97         5.73 o
  -4  15   2         65.66         56.83         6.50 o
  -3  15   2         15.74         16.59         5.30 o
  -2  15   2         46.39         37.32         6.77 o
  -1  15   2         23.88         33.39         5.13 o
   0  15   2         19.18         12.02         4.39 o
   1  15   2          2.77          5.39         4.67 o
   2  15   2         12.37         17.54         5.22 o
   3  15   2         23.15         23.79         6.99 o
   4  15   2         53.04         65.21         9.97 o
   5  15   2          8.79         20.13        10.40 o
 -19  16   2         26.59         28.02         8.23 o
 -18  16   2         59.95         75.93        10.31 o
 -17  16   2         33.91         39.81         6.53 o
 -16  16   2         27.61         38.07         5.18 o
 -15  16   2         57.26         60.30         6.40 o
 -14  16   2          4.74          8.80         4.49 o
 -13  16   2         15.50         22.57         5.35 o
 -12  16   2        137.12        133.96         8.40 o
 -11  16   2        103.07        106.00         9.60 o
 -10  16   2        185.01        199.55        17.30 o
  -9  16   2         95.96         82.68        11.80 o
  -8  16   2         62.32         60.91        16.12 o
  -7  16   2         14.33         15.89         6.29 o
  -6  16   2          5.80          9.12         4.60 o
  -5  16   2          7.70          6.84         4.92 o
  -4  16   2         16.15         24.95         5.53 o
  -3  16   2         28.95         26.86         5.90 o
  -2  16   2         31.01         32.99         5.73 o
  -1  16   2          2.77          3.74         5.07 o
   0  16   2         11.21          8.65         5.13 o
   1  16   2          0.59          3.94         5.25 o
   2  16   2          5.64          8.24         6.87 o
   3  16   2          9.84         18.24         8.22 o
 -19  17   2          1.72          0.05        14.34 o
 -18  17   2          7.74          5.81         8.49 o
 -17  17   2          0.25         16.16         9.59 o
 -16  17   2         33.95         32.94         6.14 o
 -15  17   2         61.32         58.73         7.53 o
 -14  17   2         28.20         26.73         6.96 o
 -13  17   2         26.76         28.06         9.09 o
 -12  17   2         72.97         68.56        15.61 o
 -11  17   2         18.10         10.29         7.48 o
 -10  17   2         16.35         10.95         7.48 o
  -9  17   2         43.35         52.63        24.78 o
  -8  17   2         31.76         26.56         9.45 o
  -7  17   2         75.51         81.41         8.25 o
  -6  17   2         28.50         27.87         5.99 o
  -5  17   2          6.73         10.31         4.81 o
  -4  17   2          1.07          8.14         5.44 o
  -3  17   2         14.66         11.54         5.78 o
  -2  17   2         12.33         13.74         5.67 o
  -1  17   2          0.58          1.72         5.31 o
   0  17   2          4.91          3.51         5.57 o
   1  17   2          8.34          9.22         8.74 o
   2  17   2          0.18          0.14        10.27 o
 -17  18   2          7.74         31.59        15.89 o
 -16  18   2         59.99         78.40        10.99 o
 -15  18   2         57.64         77.05        10.94 o
 -14  18   2         10.64         28.82         9.59 o
 -13  18   2         12.44         24.11        10.31 o
 -12  18   2         36.11         46.94        10.55 o
 -11  18   2         58.47         62.56        17.13 o
 -10  18   2         15.24         16.27         8.80 o
  -9  18   2         16.37         18.13         9.63 o
  -8  18   2          0.69          5.85         7.82 o
  -7  18   2         29.04         20.95         9.90 o
  -6  18   2         14.79         11.12         7.36 o
  -5  18   2         12.63         22.53         7.73 o
  -4  18   2          6.67         15.40         8.16 o
  -3  18   2         23.06         13.89         7.70 o
  -2  18   2          5.61          7.26         8.72 o
  -1  18   2          8.33         12.25        12.21 o
 -17  19   2          1.72          1.45        11.29 o
 -16  19   2         26.65         35.22        15.28 o
 -15  19   2          5.59         22.05        13.45 o
 -14  19   2         13.29         25.12        13.44 o
 -13  19   2          2.12         18.90         9.59 o
 -12  19   2         29.18         33.80        11.50 o
 -11  19   2          7.17         13.26         9.21 o
 -10  19   2          0.80          5.18         8.37 o
  -9  19   2          0.09          6.60         8.65 o
  -8  19   2         13.52         23.75        13.07 o
  -7  19   2          7.06         20.04        10.70 o
  -6  19   2          5.37         11.99        10.02 o
  -5  19   2         29.97         50.60        18.38 o
  -4  19   2         52.94         69.49        18.65 o
  -3  19   2          9.87         20.98        14.10 o
  -2  19   2          0.19          7.29        12.59 o
  -1   1   3       2351.20       2770.09        41.27 o
   0   1   3       8546.45       8813.26        88.97 o
   1   1   3       2328.87       2430.55        18.82 o
  -3   2   3        654.54        492.17        14.01 o
  -2   2   3      30373.90      31949.87        57.23 o
  -1   2   3       2327.41       2413.87        10.34 o
   0   2   3       2953.95       2627.13        22.08 o
   1   2   3       7651.36       9736.52        61.40 o
   2   2   3       7509.72       8592.52        47.18 o
  -5   3   3       1608.50       1581.19         8.22 o
  -4   3   3       2009.35       2310.96         9.66 o
  -2   3   3        654.66        503.47         5.63 o
  -1   3   3       7651.16       9607.65        44.10 o
   0   3   3        227.49        354.92        11.40 o
   1   3   3        376.66        568.95        12.35 o
   2   3   3        350.94        432.98         7.10 o
   3   3   3       1656.58       1943.06        20.32 o
  -7   4   3       1351.76       1379.68         8.04 o
  -6   4   3       1863.78       2110.71        17.28 o
  -5   4   3       1702.10       1774.71         8.78 o
  -4   4   3        219.50        181.83         3.11 o
  -3   4   3       2008.07       2311.60         9.69 o
  -2   4   3       7504.68       8492.86        34.75 o
  -1   4   3        375.99        540.61         9.56 o
   0   4   3        618.69        477.12         8.17 o
   1   4   3        954.15       1135.22         6.83 o
   2   4   3        689.79        684.51         5.06 o
   3   4   3        961.77       1109.61         8.08 o
   4   4   3        296.88        306.15         4.75 o
  -9   5   3        147.84        113.89         3.36 o
  -8   5   3        743.44        739.03         6.60 o
  -7   5   3         47.17         53.03         2.41 o
  -6   5   3        572.48        661.22         6.36 o
  -5   5   3        176.11        220.30         3.21 o
  -4   5   3       1702.39       1791.70         8.46 o
  -3   5   3       1609.13       1575.60         7.35 o
  -2   5   3        351.38        440.91         4.75 o
  -1   5   3        954.12       1115.61         8.35 o
   0   5   3         61.13         76.21         4.56 o
   1   5   3        266.64        255.54         4.25 o
   2   5   3        447.76        528.39         6.39 o
   3   5   3         88.27         77.16         2.65 o
   4   5   3        785.67        690.71         7.68 o
   5   5   3        299.50        280.37         4.32 o
 -11   6   3        354.65        335.30         5.59 o
 -10   6   3        174.82        163.81         4.37 o
  -9   6   3        169.95        177.90         3.41 o
  -8   6   3        701.99        704.66         6.40 o
  -7   6   3       1011.62        933.85         7.94 o
  -6   6   3       2453.05       2493.51        12.06 o
  -5   6   3        572.74        657.86         5.53 o
  -4   6   3       1863.88       2066.41        22.14 o
  -3   6   3       1657.24       1934.00        16.53 o
  -2   6   3        689.42        686.05         6.82 o
  -1   6   3        265.97        260.75         5.91 o
   0   6   3        254.26        386.10         6.06 o
   1   6   3        966.96        979.35        14.10 o
   2   6   3         20.63         26.01         2.00 o
   3   6   3        478.32        479.40         6.30 o
   4   6   3        431.83        403.53         5.72 o
   5   6   3          6.18          6.01         1.28 o
   6   6   3        672.86        557.87         7.71 o
 -13   7   3         77.82         66.04         3.66 o
 -12   7   3         66.31         53.54         2.72 o
 -11   7   3         57.96         50.37         2.57 o
 -10   7   3        804.23        687.88         7.30 o
  -9   7   3        118.49        118.53         3.30 o
  -8   7   3       1433.21       1500.86        10.99 o
  -7   7   3       2196.60       2350.31        12.75 o
  -6   7   3       1011.33        925.88         7.56 o
  -5   7   3         47.21         51.51         2.38 o
  -4   7   3       1352.56       1375.23         9.68 o
  -3   7   3        962.16       1118.15        10.96 o
  -2   7   3        448.77        527.44         7.02 o
  -1   7   3        966.73       1025.19        12.68 o
   0   7   3         27.12         48.82         4.07 o
   1   7   3         47.89         70.69         2.14 o
   2   7   3         75.29         55.13         3.20 o
   3   7   3         14.47         21.05         1.99 o
   4   7   3        483.63        434.36         7.65 o
   5   7   3          4.98          9.37         2.36 o
   6   7   3        130.13         95.61         6.57 o
   7   7   3         31.60         21.95         2.09 o
 -15   8   3         32.98         31.80         3.53 o
 -14   8   3        112.60        111.36         4.51 o
 -13   8   3         39.71         38.50         2.63 o
 -12   8   3        141.95         97.01         3.87 o
 -11   8   3          4.73          8.06         1.80 o
 -10   8   3        609.92        601.35         7.75 o
  -9   8   3        154.00        178.43         3.93 o
  -8   8   3        140.44        207.29         3.64 o
  -7   8   3       1432.80       1498.59        11.29 o
  -6   8   3        701.42        699.04         6.44 o
  -5   8   3        742.26        713.77         8.96 o
  -4   8   3        296.62        302.56         5.49 o
  -3   8   3         88.04         78.74         3.64 o
  -2   8   3         20.50         24.00         2.61 o
  -1   8   3         48.06         80.03         4.21 o
   0   8   3        796.46        805.05         9.18 o
   1   8   3         75.57         78.60         3.82 o
   2   8   3        159.49        133.69         4.57 o
   3   8   3         27.85         30.30         2.29 o
   4   8   3        140.65        127.61         4.76 o
   5   8   3         98.92        108.61         4.26 o
   6   8   3        121.50        107.63         4.78 o
   7   8   3         41.67         36.25         3.04 o
   8   8   3         37.93         34.82         3.62 o
 -17   9   3          9.93          7.05         3.01 o
 -16   9   3        144.64        125.96         5.66 o
 -15   9   3          7.62         12.76         2.47 o
 -14   9   3         45.21         47.26         2.97 o
 -13   9   3         68.95         72.55         3.51 o
 -12   9   3        370.65        332.53         5.86 o
 -11   9   3         43.13         38.23         2.34 o
 -10   9   3        104.94         99.14         3.92 o
  -9   9   3         20.96         19.81         2.87 o
  -8   9   3        153.72        177.23         3.85 o
  -7   9   3        118.76        117.21         3.36 o
  -6   9   3        170.02        177.14         3.16 o
  -5   9   3        147.50        107.08         5.00 o
  -4   9   3        784.95        733.12        11.25 o
  -3   9   3        478.28        495.72         8.21 o
  -2   9   3         75.20         59.93         5.62 o
  -1   9   3         75.47         77.09         4.11 o
   0   9   3        119.71        143.17         6.38 o
   1   9   3         41.10         33.45         2.60 o
   2   9   3        144.93        127.53         4.31 o
   3   9   3         57.15         56.88         2.71 o
   4   9   3        185.93        182.63         5.35 o
   5   9   3         26.59         22.01         2.43 o
   6   9   3         15.92         15.91         2.53 o
   7   9   3         25.27         22.05         2.69 o
   8   9   3         21.37         16.91         3.67 o
   9   9   3         14.08         11.41         3.97 o
 -19  10   3         23.57         23.10         5.46 o
 -18  10   3         67.78         89.68         6.41 o
 -17  10   3         16.60         24.47         3.56 o
 -16  10   3        145.79        143.91         6.04 o
 -15  10   3          2.33          3.83         2.45 o
 -14  10   3         40.16         37.65         3.41 o
 -13  10   3        171.04        165.30         4.97 o
 -12  10   3         24.32         28.91         3.03 o
 -11  10   3         48.91         51.10         3.12 o
 -10  10   3         70.27         48.89         3.14 o
  -9  10   3        104.81         96.88         3.98 o
  -8  10   3        609.02        607.42         8.38 o
  -7  10   3        804.46        686.36         7.18 o
  -6  10   3        175.01        161.68         4.03 o
  -5  10   3        299.30        278.63         5.92 o
  -4  10   3        432.15        405.41         9.39 o
  -3  10   3         14.45         23.33         3.96 o
  -2  10   3        159.34        146.81         7.74 o
  -1  10   3         41.01         34.31         2.72 o
   0  10   3          1.41          1.32         2.11 o
   1  10   3         81.92         77.57         4.48 o
   2  10   3        133.36        135.15         5.16 o
   3  10   3        110.79         99.91         3.45 o
   4  10   3         31.86         27.61         2.95 o
   5  10   3         15.78          9.94         2.72 o
   6  10   3          7.82          8.09         2.93 o
   7  10   3          2.80          3.59         3.79 o
   8  10   3          3.12          2.96         4.01 o
   9  10   3         32.11         35.70         6.17 o
  10  10   3         10.87         10.73         6.96 o
 -20  11   3         13.97         15.35         7.41 o
 -19  11   3         43.28         42.66         5.96 o
 -18  11   3        132.40        125.53         7.06 o
 -17  11   3          9.08         12.21         3.54 o
 -16  11   3          8.65          9.70         3.01 o
 -15  11   3         10.15         14.78         3.08 o
 -14  11   3          6.77         10.00         2.72 o
 -13  11   3         70.04         63.89         3.80 o
 -12  11   3         93.41         80.62         3.50 o
 -11  11   3          1.73          2.74         2.33 o
 -10  11   3         48.80         42.75         3.17 o
  -9  11   3         43.04         36.07         3.18 o
  -8  11   3          4.76          7.41         2.24 o
  -7  11   3         57.72         49.61         3.15 o
  -6  11   3        354.69        334.87         7.06 o
  -5  11   3          6.19          5.06         2.27 o
  -4  11   3        483.95        436.25        16.89 o
  -3  11   3         27.82         28.21         3.75 o
  -2  11   3        145.03        140.86         7.44 o
  -1  11   3         81.94         72.68         4.65 o
   0  11   3        126.02        128.45         4.44 o
   1  11   3         29.82         18.13         3.18 o
   2  11   3        118.98        106.53         4.93 o
   3  11   3         72.63         74.60         4.50 o
   4  11   3         88.17         84.98         5.02 o
   5  11   3         18.00         12.27         3.35 o
   6  11   3         23.34         25.61         5.10 o
   7  11   3          1.39          1.06         4.05 o
   8  11   3         32.68         32.40         6.22 o
   9  11   3         17.41          6.88         6.82 o
 -20  12   3          6.48         14.95         8.82 o
 -19  12   3         45.72         52.55         7.20 o
 -18  12   3         65.71         78.28         5.74 o
 -17  12   3         20.36         18.09         3.88 o
 -16  12   3          0.69          8.30         3.42 o
 -15  12   3         14.14         12.84         3.05 o
 -14  12   3          7.07         11.38         2.53 o
 -13  12   3        197.33        188.20         7.08 o
 -12  12   3         14.34         12.60         3.21 o
 -11  12   3         93.45         80.36         3.48 o
 -10  12   3         24.33         21.04         2.91 o
  -9  12   3        370.20        330.02         7.35 o
  -8  12   3        142.24        103.35         5.38 o
  -7  12   3         66.58         47.02         3.32 o
  -6  12   3        673.45        579.45        13.63 o
  -5  12   3          5.04         10.28         3.42 o
  -4  12   3        140.51        139.48         8.39 o
  -3  12   3         57.12         62.10         5.20 o
  -2  12   3        133.85        130.32         5.23 o
  -1  12   3         29.95         18.74         3.89 o
   0  12   3          7.05          4.45         3.46 o
   1  12   3         17.86         13.35         3.46 o
   2  12   3        144.11        142.52         6.71 o
   3  12   3          8.63         16.13         3.16 o
   4  12   3         48.62         45.38         4.95 o
   5  12   3         13.57          8.32         5.29 o
   6  12   3         13.75         16.02         5.99 o
   7  12   3         34.29         38.14         6.27 o
   8  12   3          6.37         10.25         7.09 o
 -20  13   3          0.84          1.67        10.40 o
 -19  13   3         22.45         23.53         8.18 o
 -18  13   3         12.69         12.65         4.31 o
 -17  13   3         12.21         10.47         3.85 o
 -16  13   3          0.57          2.13         3.18 o
 -15  13   3          2.74          5.76         2.78 o
 -14  13   3         28.27         29.63         3.77 o
 -13  13   3         16.37         20.74         3.09 o
 -12  13   3        197.51        188.98         7.96 o
 -11  13   3         70.02         61.54         4.80 o
 -10  13   3        171.00        160.46         7.00 o
  -9  13   3         68.84         70.27         4.23 o
  -8  13   3         39.74         29.76         4.30 o
  -7  13   3         77.99         68.64         5.86 o
  -6  13   3        130.45        107.26         6.28 o
  -5  13   3         98.80        107.19         4.92 o
  -4  13   3        185.61        181.76         9.40 o
  -3  13   3        110.51        101.76         5.96 o
  -2  13   3        119.18        116.93         7.87 o
  -1  13   3         17.87         19.13         4.28 o
   0  13   3        271.53        263.84         8.54 o
   1  13   3        113.23         99.75         6.04 o
   2  13   3        174.55        173.26         8.16 o
   3  13   3         62.89         67.58         6.88 o
   4  13   3         46.75         45.88         6.23 o
   5  13   3          2.25          1.30         5.18 o
   6  13   3         43.61         55.54         7.42 o
   7  13   3         24.07         31.96         8.58 o
 -20  14   3         17.75         18.02        12.70 o
 -19  14   3          5.33          5.17         5.98 o
 -18  14   3         13.47         11.93         4.87 o
 -17  14   3          9.60         10.80         4.35 o
 -16  14   3         14.80         15.13         4.17 o
 -15  14   3         77.39         87.38         5.27 o
 -14  14   3        162.36        142.63         6.66 o
 -13  14   3         28.37         26.30         4.35 o
 -12  14   3          7.09         13.04         3.21 o
 -11  14   3          6.77         14.69         3.31 o
 -10  14   3         40.07         37.90         5.90 o
  -9  14   3         45.25         43.56         4.85 o
  -8  14   3        112.60        112.03         8.09 o
  -7  14   3         31.61         29.20         4.47 o
  -6  14   3        121.30        102.62         6.52 o
  -5  14   3         26.50         22.20         3.26 o
  -4  14   3         31.60         32.28         7.35 o
  -3  14   3         72.27         73.55         6.81 o
  -2  14   3        143.75        141.80         9.78 o
  -1  14   3        113.42        122.03         8.85 o
   0  14   3          1.08          4.77         3.55 o
   1  14   3         52.06         46.75         5.94 o
   2  14   3          0.42          3.20         4.60 o
   3  14   3         36.06         48.45         6.61 o
   4  14   3         36.70         46.33         7.72 o
   5  14   3         28.98         39.34         7.92 o
   6  14   3          3.75          4.49         6.39 o
 -20  15   3         60.83         55.79        16.21 o
 -19  15   3          0.08          3.64         6.69 o
 -18  15   3         32.44         38.53         6.53 o
 -17  15   3         21.03         23.14         5.87 o
 -16  15   3        100.73        122.72         7.12 o
 -15  15   3        357.07        344.35        11.45 o
 -14  15   3         77.48         81.64         6.64 o
 -13  15   3          2.78         13.26         4.29 o
 -12  15   3         14.12         14.34         3.47 o
 -11  15   3         10.13          9.45         4.61 o
 -10  15   3          2.34          6.57         4.36 o
  -9  15   3          7.65         10.68         4.14 o
  -8  15   3         33.06         41.56         5.37 o
  -7  15   3         41.78         41.31         7.51 o
  -6  15   3         15.91         17.14         6.55 o
  -5  15   3         15.73         15.77         6.29 o
  -4  15   3         87.90         85.62         8.01 o
  -3  15   3          8.67         18.17         5.15 o
  -2  15   3        174.50        173.48         9.06 o
  -1  15   3         52.04         43.58         5.96 o
   0  15   3          0.16          1.52         4.73 o
   1  15   3         42.45         40.37         6.45 o
   2  15   3         12.98         15.50         5.76 o
   3  15   3         27.79         44.56         9.91 o
   4  15   3          3.08          6.76         7.52 o
   5  15   3          3.31         21.19        13.40 o
 -19  16   3         22.31         29.16         7.88 o
 -18  16   3          8.24         17.29         7.42 o
 -17  16   3          7.77          8.50         5.28 o
 -16  16   3         38.03         41.63         5.34 o
 -15  16   3        100.83        128.56         7.45 o
 -14  16   3         14.86         11.39         4.68 o
 -13  16   3          0.55          1.85         3.99 o
 -12  16   3          0.68         11.36         6.37 o
 -11  16   3          8.61         10.11         7.21 o
 -10  16   3        145.75        129.82        14.64 o
  -9  16   3        144.46        122.34        13.85 o
  -8  16   3         37.74         33.88         9.52 o
  -7  16   3         25.25         20.21         6.99 o
  -6  16   3          7.84          4.72         5.70 o
  -5  16   3         17.98         14.06         4.78 o
  -4  16   3         48.58         53.27         7.17 o
  -3  16   3         63.03         66.68         8.04 o
  -2  16   3          0.42          3.87         4.87 o
  -1  16   3         42.49         51.96         7.13 o
   0  16   3          6.47          6.79         5.32 o
   1  16   3          2.42          4.97         5.66 o
   2  16   3         15.36         24.03         8.00 o
   3  16   3          8.49         10.41        12.02 o
 -19  17   3         11.67          9.35        13.28 o
 -18  17   3         32.26         47.66        11.68 o
 -17  17   3          3.32         10.08         6.78 o
 -16  17   3          7.79         23.46         6.02 o
 -15  17   3         21.08         29.68         6.45 o
 -14  17   3          9.64          3.92         6.49 o
 -13  17   3         12.30         14.31         6.95 o
 -12  17   3         20.46         14.07         8.45 o
 -11  17   3          9.15          9.92         8.47 o
 -10  17   3         16.60         20.62         8.40 o
  -9  17   3          9.89          9.65         8.00 o
  -8  17   3         21.33          9.72         8.03 o
  -7  17   3          2.79          5.86         6.69 o
  -6  17   3         23.36         24.43         5.97 o
  -5  17   3         13.52         12.26         5.75 o
  -4  17   3         46.73         49.30         7.51 o
  -3  17   3         36.06         51.31         7.76 o
  -2  17   3         12.94         20.11         6.35 o
  -1  17   3          2.45          2.84         5.61 o
   0  17   3          0.39          5.15         5.67 o
   1  17   3         21.17         28.61        14.74 o
 -18  18   3         13.44         11.63        12.35 o
 -17  18   3         32.25         46.84        17.51 o
 -16  18   3          8.24         21.83         7.70 o
 -15  18   3         32.44         47.76         9.86 o
 -14  18   3         13.45         26.44         9.69 o
 -13  18   3         12.70         25.55         9.73 o
 -12  18   3         65.86         72.58        13.39 o
 -11  18   3        132.45        126.44        16.69 o
 -10  18   3         67.83         84.56        13.00 o
  -9  18   3         14.08         10.33         9.15 o
  -8  18   3          3.12          7.41         7.87 o
  -7  18   3          1.39          6.54         7.12 o
  -6  18   3         13.75         13.06         7.12 o
  -5  18   3          2.25          2.97         5.94 o
  -4  18   3         36.61         49.67         7.66 o
  -3  18   3         27.75         36.11         7.27 o
  -2  18   3         15.32          8.03         7.73 o
  -1  18   3         21.10         17.15         8.37 o
 -16  19   3         22.35         26.29        13.96 o
 -15  19   3          0.08          0.00        11.44 o
 -14  19   3          5.34          2.10        10.89 o
 -13  19   3         22.48         19.27        13.26 o
 -12  19   3         45.68         56.58        22.43 o
 -11  19   3         43.25         46.41        18.28 o
 -10  19   3         23.59         19.50        10.72 o
  -9  19   3         32.09         44.35        12.01 o
  -8  19   3         32.68         39.21        12.21 o
  -7  19   3         34.32         41.57        13.19 o
  -6  19   3         43.57         59.48        17.94 o
  -5  19   3         28.91         36.69        17.06 o
  -4  19   3          3.05         11.12        14.14 o
  -3  19   3          8.44          3.00        10.69 o
  -2  19   3          3.39          0.04        12.35 o
  -1   1   4      27954.33      28722.74       100.88 o
   0   1   4       1591.59       2039.91        17.27 o
   1   1   4         39.13         59.64         2.09 o
  -3   2   4       6171.98       6353.27        30.72 o
  -2   2   4       3872.09       4186.64        28.39 o
  -1   2   4         39.08         60.98         2.51 o
   0   2   4        278.06        341.03        24.05 o
   1   2   4      10224.96      11688.40       136.97 o
   2   2   4       6015.50       6408.06        40.18 o
  -5   3   4       5737.73       5792.80        31.07 o
  -4   3   4       2886.59       2736.23        13.20 o
  -3   3   4       3944.06       3441.97        13.51 o
  -2   3   4       6171.15       6266.82        37.28 o
  -1   3   4      10230.30      11708.00        49.05 o
   0   3   4       9275.82       9132.40        68.60 o
   1   3   4        355.36        421.74        11.10 o
   2   3   4       2816.36       3021.56        27.10 o
   3   3   4       1288.67       1212.42         9.10 o
  -7   4   4        201.02        216.55         3.69 o
  -6   4   4       1663.46       1688.70        10.91 o
  -5   4   4       1491.39       1569.21         8.47 o
  -4   4   4       6132.18       5730.92        15.46 o
  -3   4   4       2884.40       2770.91        12.73 o
  -2   4   4       6012.55       6409.46        46.01 o
  -1   4   4        355.16        426.26         5.09 o
   0   4   4         10.94         44.80         6.11 o
   1   4   4        677.58        883.69        10.49 o
   2   4   4        791.19        812.84         7.34 o
   3   4   4        764.07        757.87         9.72 o
   4   4   4        250.80        242.42         3.88 o
  -9   5   4        220.09        223.34         4.71 o
  -8   5   4         41.34         88.01         2.47 o
  -7   5   4        151.36        174.41         3.96 o
  -6   5   4        418.61        457.74         5.17 o
  -5   5   4       3541.94       3715.48        12.57 o
  -4   5   4       1492.60       1566.04         9.30 o
  -3   5   4       5739.91       5792.94        32.07 o
  -2   5   4       2817.25       3049.68        10.53 o
  -1   5   4        677.66        861.47        11.56 o
   0   5   4        557.79        453.02         5.04 o
   1   5   4       2294.90       2073.49        11.03 o
   2   5   4         95.19        179.98         3.79 o
   3   5   4         11.31         13.50         2.00 o
   4   5   4        625.96        668.68        11.87 o
   5   5   4        522.23        519.82         6.94 o
 -11   6   4       1228.14       1084.97        10.33 o
 -10   6   4        157.42        159.13         4.79 o
  -9   6   4        447.01        462.20         5.73 o
  -8   6   4        702.05        790.62         7.30 o
  -6   6   4        900.62        714.84         6.78 o
  -5   6   4        418.57        459.01         5.17 o
  -4   6   4       1663.93       1681.89        10.74 o
  -3   6   4       1289.96       1173.59        14.38 o
  -2   6   4        790.18        792.10         6.88 o
  -1   6   4       2294.12       2055.23        12.37 o
   0   6   4        506.41        671.59        12.08 o
   1   6   4       1457.31       1434.20        13.11 o
   2   6   4        638.91        652.92         6.85 o
   3   6   4        419.10        373.22         6.33 o
   4   6   4        165.54        155.19         4.20 o
   5   6   4        335.83        355.02         6.45 o
   6   6   4        127.06        130.94         5.34 o
 -13   7   4        185.04        171.46         5.07 o
 -12   7   4         36.01         46.42         2.99 o
 -11   7   4        431.05        392.18         6.70 o
 -10   7   4        213.28        211.86         3.85 o
  -9   7   4        207.95        222.34         4.72 o
  -8   7   4         63.01        144.05         4.03 o
  -7   7   4       1837.46       1902.98        12.20 o
  -5   7   4        151.39        162.64         3.38 o
  -4   7   4        201.10        217.64         4.01 o
  -3   7   4        764.05        727.66         9.46 o
  -2   7   4         95.20        189.32         5.18 o
  -1   7   4       1458.36       1461.10        14.22 o
   0   7   4        382.14        356.44         4.09 o
   1   7   4        889.91        892.30         8.45 o
   2   7   4        181.88        184.91         4.36 o
   3   7   4        358.92        367.67         5.68 o
   4   7   4         23.35         20.87         1.97 o
   5   7   4        143.34        131.36         3.97 o
   6   7   4        184.71        168.38         5.66 o
   7   7   4        266.96        234.35         7.26 o
 -15   8   4         72.45         61.65         4.36 o
 -14   8   4         27.10         27.23         2.74 o
 -13   8   4         66.73         65.89         3.51 o
 -12   8   4         20.45         19.70         2.49 o
 -11   8   4        400.35        405.88         6.34 o
 -10   8   4        279.68        234.87         5.74 o
  -9   8   4        616.20        566.70         9.69 o
  -8   8   4       1156.64       1166.20        10.23 o
  -7   8   4         62.95        137.93         3.41 o
  -6   8   4        701.77        788.19         7.42 o
  -5   8   4         41.25         81.65         3.80 o
  -4   8   4        250.85        243.70         4.07 o
  -3   8   4         11.38         13.67         2.54 o
  -2   8   4        638.53        654.95         9.59 o
  -1   8   4        890.44        865.77        21.82 o
   0   8   4         31.21         33.57         4.01 o
   1   8   4        428.12        412.95         6.59 o
   2   8   4        163.35        173.21         4.56 o
   3   8   4        523.16        486.76         7.14 o
   4   8   4         60.90         56.33         3.05 o
   5   8   4        363.94        357.67         8.06 o
   6   8   4         73.03         82.16         4.29 o
   7   8   4          1.40          3.97         2.71 o
   8   8   4         34.82         35.16         3.87 o
 -17   9   4         23.27         27.18         4.16 o
 -16   9   4         33.69         36.32         3.74 o
 -15   9   4         37.15         39.74         3.71 o
 -14   9   4         11.56         15.92         2.50 o
 -13   9   4        135.63        120.48         3.95 o
 -12   9   4        437.20        383.54         6.64 o
 -11   9   4         84.87         78.24         3.66 o
 -10   9   4        551.56        500.83         7.02 o
  -9   9   4        219.08        214.03         5.81 o
  -8   9   4        615.14        557.38         6.83 o
  -7   9   4        207.96        220.55         5.05 o
  -6   9   4        446.19        439.49         9.81 o
  -5   9   4        220.47        224.52         4.56 o
  -4   9   4        625.86        689.16        10.21 o
  -3   9   4        418.90        373.33         7.98 o
  -2   9   4        182.17        191.18         9.00 o
  -1   9   4        427.77        386.23         9.73 o
   0   9   4         14.08         35.31         2.16 o
   1   9   4        164.87        181.18         5.07 o
   2   9   4        448.22        378.12        12.28 o
   3   9   4         67.00         65.68         2.84 o
   4   9   4         94.22         71.83         3.61 o
   5   9   4         73.79         68.70         3.76 o
   6   9   4         12.90         10.64         2.50 o
   7   9   4         38.19         24.47         3.58 o
   8   9   4         23.24         25.31         4.58 o
   9   9   4         26.33         26.02         4.79 o
 -19  10   4         17.25         16.57         5.10 o
 -18  10   4         31.29         30.61         5.68 o
 -17  10   4         29.91         33.96         3.86 o
 -16  10   4         24.10         24.66         3.35 o
 -15  10   4         27.31         21.10         2.84 o
 -14  10   4         91.09         85.46         4.33 o
 -13  10   4         10.57         17.72         2.73 o
 -12  10   4         71.22         69.15         3.42 o
 -11  10   4        304.59        293.16         5.80 o
 -10  10   4        880.56        794.57        11.55 o
  -9  10   4        552.08        508.69         8.07 o
  -8  10   4        279.33        230.30         6.16 o
  -7  10   4        213.71        199.87         6.44 o
  -6  10   4        157.71        167.30         5.48 o
  -5  10   4        522.62        535.82         7.74 o
  -4  10   4        165.56        154.06         6.66 o
  -3  10   4        358.94        372.24         8.52 o
  -2  10   4        163.59        163.60        12.85 o
  -1  10   4        164.68        169.62         6.39 o
   0  10   4         19.98         16.88         2.07 o
   1  10   4        149.33        134.60         4.67 o
   2  10   4         52.95         48.34         3.77 o
   3  10   4          5.99          9.06         1.75 o
   4  10   4         64.08         77.06         3.48 o
   5  10   4         39.22         36.79         3.78 o
   6  10   4         14.21         15.31         3.68 o
   7  10   4          4.13          2.69         4.09 o
   8  10   4          0.16          0.04         4.18 o
   9  10   4         23.60         17.12         5.56 o
  10  10   4          2.30          3.33         7.73 o
 -20  11   4          1.74          8.49        12.72 o
 -19  11   4         25.37         24.07         5.84 o
 -18  11   4         41.84         48.28         5.87 o
 -17  11   4         17.78         17.68         3.73 o
 -16  11   4         29.01         23.80         3.91 o
 -15  11   4         47.15         37.07         3.51 o
 -14  11   4         65.10         59.33         3.68 o
 -13  11   4        115.92         95.55         4.88 o
 -12  11   4          2.34          7.71         2.15 o
 -11  11   4         14.71         13.30         2.70 o
 -10  11   4        304.86        290.09         7.07 o
  -9  11   4         84.98         84.89         4.22 o
  -8  11   4        400.10        395.00         7.12 o
  -7  11   4        431.40        406.09         8.07 o
  -6  11   4       1228.61       1114.67        11.26 o
  -5  11   4        336.04        339.97        10.77 o
  -4  11   4         23.45         22.27         2.03 o
  -3  11   4        523.30        496.45        12.30 o
  -2  11   4        447.63        429.62        13.08 o
  -1  11   4        149.25        138.95         5.26 o
   0  11   4          3.93          2.49         2.08 o
   1  11   4         23.91         24.27         4.66 o
   2  11   4         68.90         64.49         4.36 o
   3  11   4         21.98         22.66         3.05 o
   4  11   4         90.32         85.87         4.69 o
   5  11   4         18.33         16.47         3.95 o
   6  11   4         22.95         23.45         5.10 o
   7  11   4          1.29          0.84         4.39 o
   8  11   4         12.79         11.27         4.65 o
   9  11   4          1.39          4.27         6.03 o
 -20  12   4         13.41         16.87        14.66 o
 -19  12   4         22.90         16.51         6.30 o
 -18  12   4          4.95          6.22         3.67 o
 -17  12   4          0.73          6.82         3.42 o
 -16  12   4         33.04         44.91         4.55 o
 -15  12   4         29.39         25.19         3.37 o
 -14  12   4         24.57         23.85         2.99 o
 -13  12   4         44.43         36.21         3.06 o
 -12  12   4          2.30          1.60         2.98 o
 -11  12   4          2.35          2.99         2.19 o
 -10  12   4         71.15         63.91         3.64 o
  -9  12   4        436.55        374.52         7.11 o
  -8  12   4         20.38         17.39         2.18 o
  -7  12   4         36.05         50.17         4.02 o
  -6  12   4        126.71        136.20         5.79 o
  -5  12   4        143.48        126.48         4.61 o
  -4  12   4         60.78         48.50         3.65 o
  -3  12   4         67.01         62.22         4.64 o
  -2  12   4         52.88         42.61         3.76 o
  -1  12   4         23.88         22.36         2.65 o
   0  12   4         28.29         35.30         4.40 o
   1  12   4        148.81        147.00         6.61 o
   2  12   4         37.96         42.33         4.06 o
   3  12   4         84.70         80.44         6.15 o
   4  12   4         55.86         60.63         6.55 o
   5  12   4         18.89         17.80         4.90 o
   6  12   4          8.26          8.80         5.40 o
   7  12   4         12.85         14.30         5.96 o
   8  12   4          4.30          0.29         7.16 o
 -20  13   4         58.91         71.20        19.56 o
 -19  13   4         69.70         84.29        11.24 o
 -18  13   4         10.31         16.99         4.54 o
 -17  13   4          8.56         13.76         4.18 o
 -16  13   4         12.99          8.67         3.34 o
 -15  13   4         22.41         20.97         3.29 o
 -14  13   4         43.98         45.76         3.92 o
 -13  13   4         16.99         16.17         3.29 o
 -12  13   4         44.31         37.14         3.53 o
 -11  13   4        115.93         92.97         6.48 o
 -10  13   4         10.60         13.81         3.79 o
  -9  13   4        135.76        123.26         7.21 o
  -8  13   4         66.83         69.92         5.05 o
  -7  13   4        185.11        180.77         7.57 o
  -6  13   4        184.78        161.85         5.73 o
  -5  13   4        364.13        315.41        21.81 o
  -4  13   4         94.25         60.82         7.62 o
  -3  13   4          5.98         11.46         4.15 o
  -2  13   4         68.61         57.47         6.92 o
  -1  13   4        148.54        141.35         7.98 o
   0  13   4          3.02         20.18         5.92 o
   1  13   4         30.81         27.65         4.22 o
   2  13   4         44.35         51.44         7.02 o
   3  13   4         12.87         17.67         5.01 o
   4  13   4         20.78         17.92         5.06 o
   5  13   4         16.34         26.04         6.40 o
   6  13   4         39.23         41.96         7.97 o
   7  13   4          0.40          4.92         6.96 o
 -19  14   4         38.78         34.32         7.95 o
 -18  14   4          3.01          9.39         5.32 o
 -17  14   4         63.21         58.04         6.61 o
 -16  14   4          6.04          8.43         3.36 o
 -15  14   4          3.76          9.19         3.31 o
 -14  14   4          7.32         13.00         3.20 o
 -13  14   4         43.95         41.23         4.61 o
 -12  14   4         24.61         19.98         3.66 o
 -11  14   4         65.21         68.29         6.11 o
 -10  14   4         91.11         94.27         7.52 o
  -9  14   4         11.60         11.88         3.89 o
  -8  14   4         27.03         28.37         4.07 o
  -7  14   4        267.01        224.80        13.56 o
  -6  14   4         73.40         71.36         8.27 o
  -5  14   4         74.13         59.96         7.33 o
  -4  14   4         63.80         75.20         8.23 o
  -3  14   4         21.84         28.05         5.55 o
  -2  14   4         37.99         39.21         6.20 o
  -1  14   4         30.79         35.39         4.49 o
   0  14   4          0.49          1.59         3.66 o
   1  14   4          2.15          9.96         5.23 o
   2  14   4         12.32         16.94         5.62 o
   3  14   4          2.00          7.23         5.31 o
   4  14   4         12.01         18.59         7.70 o
   5  14   4         50.01         64.25        10.17 o
   6  14   4          9.17         14.11         8.82 o
 -19  15   4         11.78         18.75         6.75 o
 -18  15   4          5.69          9.88         4.82 o
 -17  15   4         19.14         21.23         4.89 o
 -16  15   4         13.08         15.81         4.34 o
 -15  15   4          9.50         21.45         4.57 o
 -14  15   4          3.73         14.27         3.74 o
 -13  15   4         22.37         21.86         3.99 o
 -12  15   4         29.37         26.92         4.62 o
 -11  15   4         47.10         48.80         5.92 o
 -10  15   4         27.35         22.15         4.70 o
  -9  15   4         37.16         41.00         8.87 o
  -8  15   4         72.37         72.62         9.03 o
  -7  15   4          1.43          3.93         5.48 o
  -6  15   4         12.87         11.39         6.07 o
  -5  15   4         39.19         30.49         7.40 o
  -4  15   4         90.58         97.62         8.24 o
  -3  15   4         84.64         86.10         8.48 o
  -2  15   4         44.42         49.05         5.94 o
  -1  15   4          2.16          6.92         4.79 o
   0  15   4          1.47          4.81         5.00 o
   1  15   4         18.15         26.30         6.49 o
   2  15   4          3.49          3.16         5.28 o
   3  15   4         10.36          9.20         6.85 o
   4  15   4          8.75         16.82         7.46 o
 -19  16   4         19.05          3.08        11.17 o
 -18  16   4          4.79         11.91         6.83 o
 -17  16   4          4.44          4.47         5.37 o
 -16  16   4          0.00          7.10         4.60 o
 -15  16   4         13.13          9.84         5.06 o
 -14  16   4          6.01          7.29         7.53 o
 -13  16   4         12.96         15.53         6.36 o
 -12  16   4         33.08         49.89         8.39 o
 -11  16   4         29.05         26.16         7.29 o
 -10  16   4         24.14         24.35         8.08 o
  -9  16   4         33.68         34.87         8.86 o
  -8  16   4         34.89         35.56         7.94 o
  -7  16   4         38.22         21.16         6.90 o
  -6  16   4         14.29          9.37         6.50 o
  -5  16   4         18.31         22.26         6.14 o
  -4  16   4         56.05         67.03         7.75 o
  -3  16   4         12.82         18.80         5.66 o
  -2  16   4         12.30          9.46         5.51 o
  -1  16   4         18.18         11.83         5.59 o
   0  16   4          7.52          7.77         5.52 o
   1  16   4         22.84         22.89         6.45 o
   2  16   4          8.14         21.41         8.39 o
 -18  17   4          4.00          9.33         9.16 o
 -17  17   4          0.90          5.57         6.92 o
 -16  17   4          4.47         11.18         5.95 o
 -15  17   4         19.15         28.60         6.26 o
 -14  17   4         63.27         66.14         9.85 o
 -13  17   4          8.63         10.03         6.47 o
 -12  17   4          0.76          2.06         6.86 o
 -11  17   4         17.87          9.82         8.09 o
 -10  17   4         29.99         24.06         9.21 o
  -9  17   4         23.34         31.44         9.93 o
  -8  17   4         23.26         27.31         9.54 o
  -7  17   4          4.13          3.92         6.39 o
  -6  17   4         22.98         24.44         5.80 o
  -5  17   4         18.90         16.82         5.78 o
  -4  17   4         20.82         17.40         6.18 o
  -3  17   4          1.98          8.45         6.12 o
  -2  17   4          3.47         14.92         5.80 o
  -1  17   4         22.87         21.46         6.51 o
   0  17   4         24.10         18.51         6.53 o
   1  17   4          5.60         22.45        13.93 o
 -16  18   4          4.79          3.66         7.90 o
 -15  18   4          5.69         19.19         7.43 o
 -14  18   4          3.01         15.21         7.22 o
 -13  18   4         10.33         14.55         8.90 o
 -12  18   4          4.96          5.16         8.02 o
 -11  18   4         41.91         50.79        11.49 o
 -10  18   4         31.36         29.40         9.63 o
  -9  18   4         26.36         21.90         8.70 o
  -8  18   4          0.16          0.21         6.62 o
  -7  18   4          1.30          8.03         5.32 o
  -6  18   4          8.27         15.53         6.10 o
  -5  18   4         16.35         21.49         6.42 o
  -4  18   4         11.99         13.43         6.23 o
  -3  18   4         10.35         14.77         6.49 o
  -2  18   4          8.14          5.33         7.37 o
  -1  18   4          5.61          6.08         8.26 o
   0  18   4          8.17          4.20        10.10 o
 -16  19   4         19.06         22.01         9.71 o
 -15  19   4         11.83          9.92        11.44 o
 -14  19   4         38.84         35.37        14.63 o
 -13  19   4         69.87         99.10        21.10 o
 -12  19   4         23.00          6.77         9.26 o
 -11  19   4         25.45         34.03        13.41 o
 -10  19   4         17.26         11.65        12.50 o
  -9  19   4         23.68         24.99        10.62 o
  -8  19   4         12.82         18.71         9.89 o
  -7  19   4         12.84         17.22         8.63 o
  -6  19   4         39.22         41.72        17.26 o
  -5  19   4         49.89         49.93        17.69 o
  -4  19   4          8.68         11.78        12.68 o
  -3  19   4          3.37          0.02        11.16 o
  -1   1   5       2510.42       3225.17        44.22 o
   1   1   5       1597.62       1550.58         9.14 o
  -3   2   5       8077.54       8308.70        35.96 o
  -2   2   5       5055.83       5518.63        25.20 o
  -1   2   5       1596.85       1579.10        10.38 o
   0   2   5       5790.67       7160.61        35.79 o
   1   2   5       5673.05       6116.23        42.85 o
   2   2   5       1258.15       1265.14        25.31 o
  -5   3   5       2969.33       2946.44        40.56 o
  -4   3   5         61.16        105.77         2.28 o
  -3   3   5        521.20        538.22         5.95 o
  -2   3   5       8081.29       8153.14        38.24 o
  -1   3   5       5677.26       5915.92        54.32 o
   0   3   5       3027.59       3113.81        42.15 o
   1   3   5        404.15        588.58        26.68 o
   2   3   5         89.97        131.65         4.64 o
   3   3   5         56.97        105.61         4.49 o
  -7   4   5        119.72        115.95         3.05 o
  -6   4   5        156.18        193.70         4.11 o
  -5   4   5        340.33        473.70         5.61 o
  -4   4   5       2412.47       2539.15        10.69 o
  -3   4   5         61.00        105.49         2.18 o
  -2   4   5       1259.70       1262.22        13.30 o
  -1   4   5        403.21        581.04        15.79 o
   0   4   5       1276.93       1027.24        16.64 o
   1   4   5       1123.34       1147.96        13.15 o
   2   4   5       1562.28       1601.72        27.34 o
   3   4   5        613.71        589.52         8.64 o
   4   4   5        161.88        218.12         3.25 o
  -9   5   5        332.47        313.90         5.04 o
  -8   5   5        266.04        289.69         4.28 o
  -7   5   5       1531.66       1313.95         8.85 o
  -6   5   5        281.85        461.23         9.79 o
  -5   5   5       4291.35       4028.48        18.50 o
  -4   5   5        341.01        470.17         5.83 o
  -3   5   5       2970.82       2974.86        16.44 o
  -2   5   5         89.64        132.00         2.88 o
  -1   5   5       1122.19       1106.75        13.61 o
   0   5   5       2592.55       2585.39        19.23 o
   1   5   5        163.23        161.40         6.28 o
   2   5   5        203.02        239.90         8.04 o
   3   5   5       1298.67       1310.90        12.19 o
   4   5   5         44.14         51.30         2.56 o
   5   5   5        304.63        250.38         4.96 o
 -11   6   5        508.98        446.05         7.35 o
 -10   6   5         49.05         60.08         2.63 o
  -9   6   5        516.83        485.38         6.63 o
  -8   6   5        297.70        308.59         4.39 o
  -7   6   5        914.97        965.75         7.94 o
  -6   6   5        920.29        742.39         7.27 o
  -5   6   5        281.81        427.90        10.90 o
  -4   6   5        155.91        181.73         3.88 o
  -3   6   5         56.82         97.10         3.11 o
  -2   6   5       1562.11       1574.82         8.73 o
  -1   6   5        162.96        167.53         8.38 o
   0   6   5         18.91         14.62         2.82 o
   1   6   5        327.32        316.88         3.66 o
   2   6   5        275.15        276.93         4.70 o
   3   6   5         10.51         10.71         1.69 o
   4   6   5        195.65        207.41         4.80 o
   5   6   5        615.73        577.40         8.95 o
   6   6   5        453.45        384.67         8.52 o
 -13   7   5         66.61         67.75         3.63 o
 -12   7   5        115.00        103.22         3.70 o
 -11   7   5        398.55        380.72         6.31 o
 -10   7   5        306.21        274.20         4.95 o
  -9   7   5        557.65        571.08         6.32 o
  -8   7   5        481.22        434.79         6.03 o
  -7   7   5        354.44        373.14         4.39 o
  -6   7   5        915.93        951.27         9.93 o
  -5   7   5       1531.14       1295.49         9.35 o
  -4   7   5        119.75        108.06         2.91 o
  -3   7   5        613.48        594.64         6.85 o
  -2   7   5        203.31        256.97         8.24 o
  -1   7   5        327.51        323.53         5.35 o
   0   7   5         18.37          9.96         2.39 o
   1   7   5         15.99         16.76         1.37 o
   2   7   5          7.73         16.75         1.93 o
   3   7   5        152.91        152.17         3.39 o
   4   7   5        788.93        742.48         9.00 o
   5   7   5        199.66        184.35         5.36 o
   6   7   5        140.86        139.55         5.22 o
   7   7   5         84.03         86.43         4.56 o
 -15   8   5         20.71         21.55         3.33 o
 -14   8   5          1.36          4.66         1.99 o
 -13   8   5         60.14         61.05         3.57 o
 -12   8   5         64.27         63.93         2.79 o
 -11   8   5        493.91        448.33         7.85 o
 -10   8   5         89.40        105.16         3.62 o
  -9   8   5         52.04         69.13         3.27 o
  -8   8   5        411.78        418.72         5.53 o
  -7   8   5        481.19        428.31         5.20 o
  -6   8   5        298.36        306.67         4.87 o
  -5   8   5        265.65        283.28         5.74 o
  -4   8   5        161.77        212.65         7.44 o
  -3   8   5       1298.53       1285.93        15.28 o
  -2   8   5        274.73        280.78         6.28 o
  -1   8   5         15.97         18.75         2.72 o
   0   8   5          0.29          2.73         1.94 o
   1   8   5        112.24        112.11         4.55 o
   2   8   5        187.11        189.08         4.60 o
   3   8   5        572.62        515.76         7.42 o
   4   8   5        678.65        630.99         8.57 o
   5   8   5         30.39         32.72         3.04 o
   6   8   5          7.51          8.27         2.77 o
   7   8   5         29.57         27.49         3.76 o
   8   8   5         42.00         36.81         4.14 o
 -17   9   5         22.64         25.73         4.80 o
 -16   9   5        125.51        116.75         6.49 o
 -15   9   5         63.39         54.85         4.14 o
 -14   9   5         10.07         22.23         2.88 o
 -13   9   5        255.21        190.79         5.09 o
 -12   9   5        261.54        239.51         5.74 o
 -11   9   5         56.00         62.38         3.63 o
 -10   9   5        284.94        250.49         5.19 o
  -9   9   5         93.23         79.57         3.72 o
  -8   9   5         52.28         69.53         2.83 o
  -7   9   5        558.12        569.38         7.15 o
  -6   9   5        516.46        487.57         7.05 o
  -5   9   5        332.37        293.44         8.66 o
  -4   9   5         44.05         55.68         3.26 o
  -3   9   5         10.54         10.44         2.58 o
  -2   9   5          7.68         14.66         3.40 o
  -1   9   5        112.50        118.86         7.64 o
   0   9   5         55.03         79.81         5.38 o
   1   9   5        551.17        528.01         7.71 o
   2   9   5         66.28         71.01         4.03 o
   3   9   5        297.10        248.18         4.97 o
   4   9   5         41.37         46.94         2.97 o
   5   9   5         37.58         28.27         3.49 o
   6   9   5         81.05         76.58         4.47 o
   7   9   5         12.56          9.11         3.82 o
   8   9   5          2.67         13.04         4.84 o
   9   9   5         39.24         36.05         5.53 o
 -19  10   5          7.51          8.06         5.17 o
 -18  10   5         17.39         17.18         5.00 o
 -17  10   5         14.97         13.06         3.58 o
 -16  10   5         34.47         45.41         3.69 o
 -15  10   5          2.83          5.48         2.64 o
 -14  10   5        509.84        468.95         8.96 o
 -13  10   5        124.33        112.75         4.39 o
 -12  10   5         84.42         81.98         3.69 o
 -11  10   5        607.75        560.63         8.52 o
 -10  10   5         30.30         46.77         2.91 o
  -9  10   5        284.69        259.91         4.79 o
  -8  10   5         88.87        110.08         3.84 o
  -7  10   5        306.59        265.48         5.21 o
  -6  10   5         48.87         64.30         2.76 o
  -5  10   5        304.78        236.95         9.03 o
  -4  10   5        195.79        202.79         4.98 o
  -3  10   5        152.66        156.88         5.62 o
  -2  10   5        187.40        212.76         8.03 o
  -1  10   5        551.08        539.37        13.95 o
   0  10   5         17.06         16.70         2.32 o
   1  10   5        158.99        129.33         4.87 o
   2  10   5         17.41         18.57         2.32 o
   3  10   5         55.30         43.25         2.55 o
   4  10   5         22.54         18.44         2.90 o
   5  10   5         24.63         28.51         4.26 o
   6  10   5          3.42          2.27         3.58 o
   7  10   5          7.43          7.87         4.39 o
   8  10   5          4.51          3.54         4.35 o
   9  10   5          6.56          8.73         5.10 o
  10  10   5          8.68          5.32         6.40 o
 -20  11   5          0.35          7.19         8.49 o
 -19  11   5          4.94          7.17         5.48 o
 -18  11   5          2.25          8.53         4.84 o
 -17  11   5         17.97         29.23         4.61 o
 -16  11   5         13.35         10.32         3.10 o
 -15  11   5         69.09         54.40         4.27 o
 -14  11   5        105.59        102.90         4.79 o
 -13  11   5         17.78         20.33         2.91 o
 -12  11   5        171.91        152.64         4.66 o
 -11  11   5        904.71        886.67        10.68 o
 -10  11   5        607.51        556.00         9.18 o
  -9  11   5         56.09         64.20         4.08 o
  -8  11   5        493.42        447.14         9.17 o
  -7  11   5        398.56        397.21         6.94 o
  -6  11   5        508.05        432.82        12.05 o
  -5  11   5        616.25        559.30        10.38 o
  -4  11   5        788.83        740.98        12.76 o
  -3  11   5        572.25        547.59        13.45 o
  -2  11   5         66.26         80.10         7.02 o
  -1  11   5        158.82        138.69        10.38 o
   0  11   5         32.09         31.47         4.99 o
   1  11   5         62.09         55.41         4.79 o
   2  11   5          3.03          3.20         2.67 o
   3  11   5         88.79         84.38         4.98 o
   4  11   5         26.17         27.65         4.45 o
   5  11   5        121.56        116.32         7.40 o
   6  11   5          0.94          3.11         4.30 o
   7  11   5          4.42          4.64         4.50 o
   8  11   5          0.22          0.81         4.24 o
   9  11   5          1.58          4.21         5.63 o
 -20  12   5          4.11          7.80        13.17 o
 -19  12   5          5.02         10.53         6.23 o
 -18  12   5          1.36          1.90         4.57 o
 -17  12   5         35.39         44.52         4.78 o
 -16  12   5         38.51         37.52         4.15 o
 -15  12   5         43.73         35.95         3.55 o
 -14  12   5          3.00          4.70         2.59 o
 -13  12   5         67.96         68.86         4.11 o
 -12  12   5        161.81        155.59         6.06 o
 -11  12   5        171.81        153.44         4.76 o
 -10  12   5         84.33         78.21         4.20 o
  -9  12   5        261.70        222.47         8.58 o
  -8  12   5         64.21         69.05         3.77 o
  -7  12   5        114.82        112.85         6.32 o
  -6  12   5        453.05        374.31        14.18 o
  -5  12   5        199.33        188.05         6.57 o
  -4  12   5        678.06        646.61        14.22 o
  -3  12   5        296.87        256.06         9.13 o
  -2  12   5         17.32         15.52         4.05 o
  -1  12   5         61.97         52.58         5.27 o
   0  12   5          2.17          2.51         3.07 o
   1  12   5        124.63        126.06         5.60 o
   2  12   5         57.13         50.66         5.60 o
   3  12   5         41.10         41.88         5.42 o
   4  12   5          0.76          3.33         3.94 o
   5  12   5         54.53         62.87         6.12 o
   6  12   5          6.41          8.97         4.79 o
   7  12   5          8.61         10.75         5.11 o
   8  12   5          9.34         10.23         6.65 o
 -20  13   5          7.94          8.31        13.03 o
 -19  13   5          5.23         11.40         8.18 o
 -18  13   5         48.08         71.96         8.41 o
 -17  13   5         19.16         23.99         4.91 o
 -16  13   5         64.80         57.25         5.57 o
 -15  13   5         14.30         15.84         3.34 o
 -14  13   5         34.26         46.78         3.50 o
 -13  13   5         80.85         97.19         4.85 o
 -12  13   5         67.91         69.50         4.24 o
 -11  13   5         17.80         18.30         3.05 o
 -10  13   5        124.49        114.39         6.95 o
  -9  13   5        255.11        200.88         7.87 o
  -8  13   5         60.33         66.35         4.94 o
  -7  13   5         66.33         62.72         3.81 o
  -6  13   5        140.51        130.22         6.09 o
  -5  13   5         30.32         27.64         3.67 o
  -4  13   5         41.57         48.10         7.35 o
  -3  13   5         54.90         48.82         7.44 o
  -2  13   5          3.01          2.35         4.29 o
  -1  13   5        124.50        122.80         6.83 o
   0  13   5        107.53        104.46         5.84 o
   1  13   5         30.63         28.00         5.41 o
   2  13   5         62.52         61.17         7.55 o
   3  13   5         35.88         46.56         7.48 o
   4  13   5         16.23         20.02         5.83 o
   5  13   5         23.95         26.17         7.54 o
   6  13   5         17.30         27.53         8.17 o
   7  13   5          1.42          4.38         8.87 o
 -20  14   5          4.14          0.04        11.99 o
 -19  14   5         29.68         38.30        15.40 o
 -18  14   5          2.51          8.77         4.41 o
 -17  14   5          2.51          4.39         4.07 o
 -16  14   5         17.28         16.57         4.07 o
 -15  14   5         24.35         29.37         3.68 o
 -14  14   5          7.60         12.96         3.14 o
 -13  14   5         34.17         44.71         4.20 o
 -12  14   5          2.97          3.17         3.12 o
 -11  14   5        105.46        103.03         7.68 o
 -10  14   5        509.53        486.57        17.14 o
  -9  14   5         10.12         19.70         4.44 o
  -8  14   5          1.36          6.57         2.84 o
  -7  14   5         83.87         78.90         8.40 o
  -6  14   5          7.55          9.44         5.36 o
  -5  14   5         37.72         30.36         6.75 o
  -4  14   5         22.46         13.84         5.74 o
  -3  14   5         88.74         96.14        10.84 o
  -2  14   5         57.10         56.57         5.95 o
  -1  14   5         30.65         35.17         4.85 o
   0  14   5         25.62         35.00         6.07 o
   1  14   5         42.78         47.13         7.34 o
   2  14   5          3.40          8.51         5.32 o
   3  14   5         36.65         47.86         7.14 o
   4  14   5         16.01         27.91         8.10 o
   5  14   5         20.74         18.18         7.23 o
   6  14   5          5.98          0.04        10.75 o
 -19  15   5         10.15         19.35         8.96 o
 -18  15   5         34.53         50.52         5.84 o
 -17  15   5         19.99         21.98         5.21 o
 -16  15   5         37.23         45.50         4.88 o
 -15  15   5          1.99          5.52         3.62 o
 -14  15   5         24.30         19.86         4.05 o
 -13  15   5         14.33         17.34         4.12 o
 -12  15   5         43.66         38.88         5.44 o
 -11  15   5         69.06         55.50         6.39 o
 -10  15   5          2.83          5.40         5.26 o
  -9  15   5         63.38         57.81         8.57 o
  -8  15   5         20.79         27.37         6.76 o
  -7  15   5         29.64         32.30         7.80 o
  -6  15   5         81.03         69.31         8.31 o
  -5  15   5         24.72         27.35         6.75 o
  -4  15   5         26.13         34.55         8.40 o
  -3  15   5         41.11         37.87         6.23 o
  -2  15   5         62.40         64.29         7.91 o
  -1  15   5         42.70         46.87         7.37 o
   0  15   5         70.23         82.73         8.70 o
   1  15   5         18.24         13.15         5.61 o
   2  15   5         32.95         29.25         6.51 o
   3  15   5         26.21         25.26         8.28 o
   4  15   5          2.73          9.53        11.36 o
 -19  16   5          3.88          6.68         8.46 o
 -18  16   5         11.16         11.24         7.67 o
 -17  16   5         28.12         29.77         7.25 o
 -16  16   5         29.42         35.07         6.68 o
 -15  16   5         37.07         39.02         6.79 o
 -14  16   5         17.20         20.77         9.35 o
 -13  16   5         64.86         64.36         9.87 o
 -12  16   5         38.59         48.21         7.75 o
 -11  16   5         13.36          8.85         6.53 o
 -10  16   5         34.40         48.33         8.00 o
  -9  16   5        125.39        116.52        14.45 o
  -8  16   5         41.94         33.54         7.26 o
  -7  16   5         12.56         10.49         6.66 o
  -6  16   5          3.42          6.82         6.11 o
  -5  16   5        121.74        116.69        11.71 o
  -4  16   5          0.77          7.62         5.23 o
  -3  16   5         36.00         57.78         8.65 o
  -2  16   5          3.42          5.52         5.68 o
  -1  16   5         18.25          7.88         5.36 o
   0  16   5          0.04          7.16         5.58 o
   1  16   5         20.31         19.64         6.21 o
   2  16   5          1.66          5.31         8.51 o
 -18  17   5         15.81         29.13        14.67 o
 -17  17   5         27.73         24.27         8.50 o
 -16  17   5         28.12         49.21         6.89 o
 -15  17   5         20.02         17.63         6.03 o
 -14  17   5          2.52          6.19         6.69 o
 -13  17   5         19.10         30.39         7.47 o
 -12  17   5         35.46         46.44         8.76 o
 -11  17   5         17.94         31.45        10.30 o
 -10  17   5         15.02         17.08         9.45 o
  -9  17   5         22.69         45.16        10.68 o
  -8  17   5          2.68          6.24         6.27 o
  -7  17   5          7.45         10.53         6.82 o
  -6  17   5          0.95          2.49         6.27 o
  -5  17   5         54.49         67.81         8.32 o
  -4  17   5         16.23         26.86         6.48 o
  -3  17   5         36.66         49.41         7.76 o
  -2  17   5         32.98         39.67         7.38 o
  -1  17   5         20.32         20.77         6.76 o
   0  17   5         68.38         61.70        11.83 o
   1  17   5         48.75         25.36        13.40 o
 -17  18   5         15.79         19.07        14.17 o
 -16  18   5         11.16         13.11         8.20 o
 -15  18   5         34.55         44.58        11.21 o
 -14  18   5          2.50          7.47         7.49 o
 -13  18   5         47.97         50.58        11.62 o
 -12  18   5          1.34          0.06         7.54 o
 -11  18   5          2.27          6.38         8.15 o
 -10  18   5         17.45         23.80         9.83 o
  -9  18   5         39.24         34.25        11.45 o
  -8  18   5          4.50          0.79         6.74 o
  -7  18   5          4.41          5.57         6.82 o
  -6  18   5          6.43          9.90         5.60 o
  -5  18   5         23.94         28.22         6.93 o
  -4  18   5         16.01         15.73         6.16 o
  -3  18   5         26.22         29.52         9.54 o
  -2  18   5          1.67          2.12         7.07 o
  -1  18   5         48.84         50.38        11.10 o
   0  18   5         28.88         29.73        14.09 o
 -16  19   5          3.89          6.90         8.05 o
 -15  19   5         10.19         13.55        11.35 o
 -14  19   5         29.72         31.87        15.12 o
 -13  19   5          5.24          7.47        10.97 o
 -12  19   5          5.03          6.72        11.48 o
 -11  19   5          4.98          2.82         8.30 o
 -10  19   5          7.56          0.12         9.11 o
  -9  19   5          6.59          0.33         8.47 o
  -8  19   5          0.22          5.18         7.37 o
  -7  19   5          8.63          0.10        12.52 o
  -6  19   5         17.27         32.80        16.84 o
  -5  19   5         20.79         27.34        14.40 o
  -1   1   6       1012.27       1192.03        12.39 o
   0   1   6         60.40         58.32         4.25 o
   1   1   6       1247.26       1357.84         8.87 o
  -3   2   6        301.09        376.22         5.97 o
  -2   2   6        453.33        513.90         9.04 o
  -1   2   6       1245.14       1333.31        10.63 o
   0   2   6       2465.46       2429.11        26.09 o
   1   2   6       2372.72       2557.10        18.51 o
   2   2   6        117.03        164.64         5.20 o
  -5   3   6         57.28        189.75        12.52 o
  -4   3   6       2532.04       2693.51        19.92 o
  -3   3   6         13.39         27.83         1.99 o
  -2   3   6        301.58        367.56         6.55 o
  -1   3   6       2372.24       2523.74        25.75 o
   0   3   6        266.95        311.21        10.68 o
   1   3   6        631.04        652.25        18.99 o
   2   3   6        935.95        975.85        16.20 o
   3   3   6        758.60        777.64         8.61 o
  -7   4   6         18.50         35.99         2.94 o
  -6   4   6       3738.00       3610.45        16.31 o
  -5   4   6       4047.14       4060.27        14.71 o
  -4   4   6        876.25        852.55         8.43 o
  -3   4   6       2535.58       2657.71        12.55 o
  -2   4   6        116.93        142.46         3.47 o
  -1   4   6        630.17        620.22         9.72 o
   0   4   6        565.86        436.83         6.25 o
   1   4   6        391.92        414.53         7.87 o
   2   4   6        907.83        854.58        29.43 o
   3   4   6        606.35        571.99         8.45 o
   4   4   6       2226.42       2102.64        15.39 o
  -9   5   6         50.09         50.95         3.03 o
  -8   5   6        232.09        243.51         5.50 o
  -7   5   6         86.81         74.08         2.15 o
  -6   5   6        266.21        204.28         4.26 o
  -5   5   6        348.55        392.17         6.72 o
  -4   5   6       4048.43       4061.18        15.69 o
  -2   5   6        935.25        985.07         8.02 o
  -1   5   6        392.57        400.31        13.56 o
   0   5   6        945.46        959.51        14.52 o
   1   5   6        386.49        446.34        11.32 o
   2   5   6        168.90        169.85         6.31 o
   3   5   6        182.07        186.33         6.31 o
   4   5   6        234.69        232.92         5.33 o
   5   5   6         64.44         62.02         2.79 o
 -11   6   6         12.34         15.54         2.15 o
 -10   6   6        597.57        502.18         7.63 o
  -9   6   6        234.99        204.87         4.80 o
  -8   6   6        376.82        379.34         4.95 o
  -7   6   6         26.16         27.00         1.83 o
  -6   6   6         47.71         33.77         3.12 o
  -5   6   6        266.14        205.74         4.30 o
  -4   6   6       3738.73       3622.96        19.61 o
  -3   6   6        758.42        749.76         7.57 o
  -2   6   6        907.50        886.65         9.66 o
  -1   6   6        386.68        393.06        11.17 o
   0   6   6          5.19          0.18         1.85 o
   1   6   6         73.74         93.71         2.59 o
   2   6   6        191.15        191.00         5.94 o
   3   6   6        628.17        633.74         8.20 o
   4   6   6        367.90        375.03         6.71 o
   5   6   6        130.90        130.19         4.76 o
   6   6   6        576.36        507.65         9.65 o
 -13   7   6          9.43          7.91         1.95 o
 -12   7   6        211.91        166.48         4.79 o
 -11   7   6        954.84        862.24         9.74 o
 -10   7   6        223.58        217.65         5.33 o
  -9   7   6        367.04        356.81         6.05 o
  -8   7   6        632.68        603.52         7.51 o
  -7   7   6        529.42        544.85         6.52 o
  -6   7   6         26.42         26.60         1.87 o
  -5   7   6         86.59         76.34         2.26 o
  -4   7   6         18.47         36.76         2.38 o
  -3   7   6        606.65        572.41         6.98 o
  -2   7   6        169.04        160.94         5.54 o
  -1   7   6         74.01         97.21         2.75 o
   0   7   6         75.04         78.58         7.26 o
   1   7   6        422.96        339.54        10.25 o
   2   7   6        259.09        245.00         6.05 o
   3   7   6        370.32        335.75         5.61 o
   4   7   6        331.42        292.09         6.70 o
   5   7   6        337.29        296.10         6.87 o
   6   7   6         15.15         17.20         2.92 o
   7   7   6         35.00         36.93         3.60 o
 -15   8   6         17.65         19.04         3.26 o
 -14   8   6         77.59         74.24         3.55 o
 -13   8   6         32.17         32.44         2.75 o
 -12   8   6       1262.58       1140.74        12.20 o
 -11   8   6        121.63        116.92         4.19 o
 -10   8   6        443.42        407.79         7.08 o
  -9   8   6          6.60         25.42         2.25 o
  -8   8   6        438.09        446.28         6.23 o
  -7   8   6        631.77        595.66         6.68 o
  -6   8   6        377.27        373.99         5.41 o
  -5   8   6        232.13        245.59         5.44 o
  -4   8   6       2227.29       2081.24        19.44 o
  -3   8   6        181.98        191.83         4.35 o
  -2   8   6        191.16        196.57         5.61 o
  -1   8   6        422.41        376.11         8.48 o
   0   8   6         10.00         17.49         4.45 o
   1   8   6        247.50        201.41         5.75 o
   2   8   6        263.55        222.02         5.27 o
   3   8   6        264.90        245.79         5.02 o
   4   8   6        480.10        452.81         8.00 o
   5   8   6        301.05        275.98         6.99 o
   6   8   6          7.31         10.23         2.94 o
   7   8   6          7.13          4.63         2.73 o
   8   8   6          2.75          3.71         2.92 o
 -17   9   6         66.24         71.05         6.75 o
 -16   9   6         33.96         36.62         4.20 o
 -15   9   6         14.35         20.48         3.57 o
 -14   9   6         58.30         57.67         3.85 o
 -13   9   6        332.31        321.69         7.82 o
 -12   9   6        324.51        300.74         6.85 o
 -11   9   6        136.45        144.87         4.63 o
 -10   9   6        161.81        153.52         5.00 o
  -9   9   6         57.65         58.99         3.00 o
  -8   9   6          6.59         22.92         1.80 o
  -7   9   6        366.96        361.49         5.56 o
  -6   9   6        234.94        210.25         5.37 o
  -5   9   6         50.11         50.80         3.02 o
  -4   9   6        234.66        239.65         6.99 o
  -3   9   6        628.09        622.79         9.76 o
  -2   9   6        259.29        246.67         8.27 o
  -1   9   6        247.66        203.97        11.93 o
   0   9   6         33.99         18.95         4.38 o
   1   9   6        194.39        169.77         5.86 o
   2   9   6        319.36        317.43         6.24 o
   3   9   6         93.53         84.08         2.91 o
   4   9   6        238.99        207.44         5.38 o
   5   9   6         40.30         31.23         3.19 o
   6   9   6          8.43          6.95         3.50 o
   7   9   6          8.04          5.64         4.55 o
   8   9   6          6.75          4.79         4.68 o
   9   9   6         12.42         11.66         5.10 o
 -19  10   6          8.16          3.41         5.50 o
 -18  10   6          2.14          7.61         5.01 o
 -17  10   6         83.55         95.28         6.14 o
 -16  10   6         18.81         24.89         3.73 o
 -15  10   6         19.88         33.55         3.81 o
 -14  10   6         52.28         50.02         4.02 o
 -13  10   6         29.46         23.44         3.00 o
 -12  10   6         12.08         17.64         2.49 o
 -11  10   6        723.75        749.37         9.23 o
 -10  10   6        225.23        238.32         6.59 o
  -9  10   6        162.31        154.96         4.81 o
  -8  10   6        443.44        386.52        11.76 o
  -7  10   6        223.72        222.50         5.48 o
  -6  10   6        596.81        522.71         8.77 o
  -5  10   6         64.57         64.46         4.02 o
  -4  10   6        368.48        374.00         9.30 o
  -3  10   6        370.69        327.20         7.77 o
  -2  10   6        263.56        239.00        10.05 o
  -1  10   6        194.76        166.19        11.55 o
   0  10   6         22.82         15.26         3.18 o
   1  10   6        137.50        125.60         6.49 o
   2  10   6        314.68        267.86         6.62 o
   3  10   6         13.54         15.52         2.69 o
   4  10   6         13.33          9.02         3.88 o
   5  10   6          3.18          2.56         3.27 o
   6  10   6          0.85          2.02         4.22 o
   7  10   6         12.85          6.89         4.31 o
   8  10   6          8.86          6.18         4.79 o
   9  10   6          2.72          5.22         5.09 o
  10  10   6         17.65          9.57         8.43 o
 -20  11   6         28.69         27.64         9.06 o
 -19  11   6          5.69          1.40         6.44 o
 -18  11   6         20.30         21.63         6.60 o
 -17  11   6         53.30         56.73         5.85 o
 -16  11   6         64.72         76.53         5.46 o
 -15  11   6          8.90          8.79         3.01 o
 -14  11   6          5.99          6.79         2.55 o
 -13  11   6         10.97         17.12         2.57 o
 -12  11   6        456.38        408.43         8.57 o
 -11  11   6         26.24         41.61         3.82 o
 -10  11   6        723.96        734.78        10.58 o
  -9  11   6        136.22        141.06         4.50 o
  -8  11   6        121.75        117.13         5.37 o
  -7  11   6        955.33        878.56        11.30 o
  -6  11   6         12.33         18.14         3.62 o
  -5  11   6        130.83        129.79         6.13 o
  -4  11   6        331.54        284.51         9.22 o
  -3  11   6        264.95        246.33        11.00 o
  -2  11   6        319.06        340.68        18.41 o
  -1  11   6        137.64        135.53        11.62 o
   0  11   6          0.73          3.21         2.65 o
   1  11   6        140.52        137.11         5.36 o
   2  11   6         48.20         39.70         3.30 o
   3  11   6         72.59         71.10         6.07 o
   4  11   6        237.43        229.79        12.23 o
   5  11   6         33.34         29.20         5.48 o
   6  11   6          0.00          1.68         4.19 o
   7  11   6         24.71         26.11         6.42 o
   8  11   6          1.84          2.33         5.17 o
   9  11   6         31.61         23.62         9.23 o
 -20  12   6         22.65         15.42         8.10 o
 -19  12   6         13.52          7.70         6.83 o
 -18  12   6         17.88         27.12         6.87 o
 -17  12   6         73.37         94.50         6.18 o
 -16  12   6         12.22         13.37         4.31 o
 -15  12   6         11.46          9.57         2.98 o
 -14  12   6         10.00         11.31         2.70 o
 -13  12   6         71.06         59.07         3.91 o
 -12  12   6        387.39        342.57         8.08 o
 -11  12   6        456.16        403.79         9.92 o
 -10  12   6         12.09         16.88         2.61 o
  -9  12   6        324.18        279.99        12.41 o
  -8  12   6       1262.16       1147.40        16.99 o
  -7  12   6        211.65        186.30         7.83 o
  -6  12   6        575.27        511.01        13.06 o
  -5  12   6        336.75        294.53         9.95 o
  -4  12   6        479.43        448.62        17.00 o
  -3  12   6         93.41         95.88         8.63 o
  -2  12   6        314.86        278.35        14.90 o
  -1  12   6        140.61        147.19         7.81 o
   0  12   6        114.43         78.02         5.31 o
   1  12   6         53.61         49.95         5.19 o
   2  12   6         32.03         28.99         5.19 o
   3  12   6         26.75         34.47         5.80 o
   4  12   6         34.15         32.16         5.55 o
   5  12   6          3.93          4.86         4.57 o
   6  12   6         10.79         12.56         5.47 o
   7  12   6          4.82          1.66         6.05 o
   8  12   6         15.64         19.75        11.75 o
 -20  13   6         20.85         26.36        15.69 o
 -19  13   6         15.20         24.88         8.90 o
 -18  13   6         14.48         27.30         5.91 o
 -17  13   6         20.05         25.80         4.61 o
 -16  13   6         12.00         19.11         4.53 o
 -15  13   6         12.64         10.28         3.17 o
 -14  13   6          2.13          9.07         3.05 o
 -13  13   6         45.00         43.77         4.15 o
 -12  13   6         71.08         61.82         5.93 o
 -11  13   6         11.01         14.69         2.53 o
 -10  13   6         29.46         28.31         3.96 o
  -9  13   6        332.76        318.93         8.99 o
  -8  13   6         32.16         36.40         5.57 o
  -7  13   6          9.43          8.22         4.24 o
  -6  13   6         15.15          6.39         4.57 o
  -5  13   6        301.02        276.93        11.52 o
  -4  13   6        238.81        205.96         8.82 o
  -3  13   6         13.56         12.15         5.83 o
  -2  13   6         48.30         39.94         6.95 o
  -1  13   6         53.59         57.86         6.12 o
   0  13   6        176.62        161.75        10.20 o
   1  13   6          9.64         12.12         4.91 o
   2  13   6         33.31         37.63         6.63 o
   3  13   6         12.66         18.18         6.10 o
   4  13   6         23.73         37.31         6.77 o
   5  13   6          8.15         11.06         6.82 o
   6  13   6          5.14          9.32         9.15 o
   7  13   6         18.37         32.57        13.74 o
 -20  14   6         17.39          6.36        13.13 o
 -19  14   6         38.64         50.18        11.03 o
 -18  14   6         22.59         20.61         6.54 o
 -17  14   6          6.55          5.61         4.40 o
 -16  14   6         24.48         26.48         4.81 o
 -15  14   6         20.82         22.09         3.86 o
 -14  14   6         11.75         10.64         3.70 o
 -13  14   6          2.15          7.33         3.53 o
 -12  14   6         10.07          9.73         3.91 o
 -11  14   6          5.94          7.34         3.47 o
 -10  14   6         52.42         49.43         5.49 o
  -9  14   6         58.37         53.10         7.24 o
  -8  14   6         77.52         79.10         7.39 o
  -7  14   6         34.92         30.29         5.41 o
  -6  14   6          7.28          5.39         5.29 o
  -5  14   6         40.24         32.02        10.18 o
  -4  14   6         13.35         10.08         6.25 o
  -3  14   6         72.55         78.43         9.70 o
  -2  14   6         32.01         27.78         4.68 o
  -1  14   6          9.64         10.44         5.16 o
   0  14   6        164.39        160.52        10.61 o
   1  14   6        100.64         96.34         9.14 o
   2  14   6         63.75         72.97         9.51 o
   3  14   6         17.61         22.73         6.75 o
   4  14   6          7.91          9.38         7.05 o
   5  14   6          1.65         18.00         9.56 o
   6  14   6         10.89          8.34        10.60 o
 -19  15   6         13.02         18.43         9.46 o
 -18  15   6         33.29         25.05         9.71 o
 -17  15   6          1.14          2.39         5.07 o
 -16  15   6         12.50         22.95         5.79 o
 -15  15   6          2.73          9.71         3.63 o
 -14  15   6         20.88         25.90         4.36 o
 -13  15   6         12.56         12.91         4.11 o
 -12  15   6         11.40          7.03         5.82 o
 -11  15   6          8.85         10.41         5.90 o
 -10  15   6         19.86         25.82         7.04 o
  -9  15   6         14.41         13.43         5.08 o
  -8  15   6         17.65         23.34         5.66 o
  -7  15   6          7.12         11.98         5.84 o
  -6  15   6          8.43          7.68         5.97 o
  -5  15   6          3.20          2.39         5.73 o
  -4  15   6        237.74        237.24        14.91 o
  -3  15   6         26.61         26.36         6.31 o
  -2  15   6         33.27         39.34         6.72 o
  -1  15   6        100.42        101.36         9.57 o
   0  15   6          1.20          5.47         5.56 o
   1  15   6          4.12          5.36         5.22 o
   2  15   6          1.42          5.77         5.77 o
   3  15   6         16.09         28.97         8.31 o
   4  15   6         11.21         15.39        12.82 o
 -19  16   6         34.36         39.31        10.99 o
 -18  16   6          1.02          1.37         8.24 o
 -17  16   6          8.54         11.23         6.67 o
 -16  16   6          6.20         20.49         6.81 o
 -15  16   6         12.51         21.18         6.43 o
 -14  16   6         24.44         28.76         7.46 o
 -13  16   6         12.00         27.78         7.58 o
 -12  16   6         12.19         13.38         6.40 o
 -11  16   6         64.62         77.24        10.22 o
 -10  16   6         18.81         24.77         7.33 o
  -9  16   6         34.06         43.44         8.66 o
  -8  16   6          2.74          2.32         5.86 o
  -7  16   6          8.03          4.14         6.10 o
  -6  16   6          0.85          6.88         6.01 o
  -5  16   6         33.32         26.92         7.87 o
  -4  16   6         34.12         33.67         6.73 o
  -3  16   6         12.67         22.24         6.43 o
  -2  16   6         63.72         73.17         8.67 o
  -1  16   6          4.12          3.79         5.29 o
   0  16   6         11.25         20.96         6.58 o
   1  16   6         21.89         22.54         6.40 o
   2  16   6         40.19         45.93        15.68 o
 -18  17   6         17.17         14.38        13.48 o
 -17  17   6          3.58         14.82         8.36 o
 -16  17   6          8.57         13.11         6.77 o
 -15  17   6          1.13          3.54         5.54 o
 -14  17   6          6.56         12.61         7.56 o
 -13  17   6         20.09         17.78         7.16 o
 -12  17   6         73.33         84.05         9.87 o
 -11  17   6         53.35         55.23        10.05 o
 -10  17   6         83.52         97.27        13.45 o
  -9  17   6         66.26         65.66         9.81 o
  -8  17   6          6.77          7.14         6.82 o
  -7  17   6         12.86         11.50         7.82 o
  -6  17   6          0.00          1.03         6.38 o
  -5  17   6          3.93          6.09         5.33 o
  -4  17   6         23.77         38.14         7.39 o
  -3  17   6         17.55         19.98         6.82 o
  -2  17   6          1.41          5.30         5.71 o
  -1  17   6         21.86         20.56         6.48 o
   0  17   6          4.92         14.10         8.27 o
   1  17   6          3.87         12.88         8.90 o
 -17  18   6         17.13         40.57        24.90 o
 -16  18   6          1.02          1.44         8.44 o
 -15  18   6         33.29         38.10        10.65 o
 -14  18   6         22.56         18.98         7.15 o
 -13  18   6         14.46         20.21         7.46 o
 -12  18   6         17.78         22.09         9.68 o
 -11  18   6         20.29          9.22         8.69 o
 -10  18   6          2.16          0.74         7.63 o
  -9  18   6         12.40          9.20         6.98 o
  -8  18   6          8.86         12.25         7.11 o
  -7  18   6         24.72         30.94         9.27 o
  -6  18   6         10.84         14.37         5.92 o
  -5  18   6          8.15         17.28         6.66 o
  -4  18   6          7.91          9.30         6.28 o
  -3  18   6         16.06         29.39         9.62 o
  -2  18   6         40.10         33.02        10.93 o
  -1  18   6          3.85          6.45         8.49 o
 -16  19   6         34.40         42.79        11.33 o
 -15  19   6         13.04          8.97        10.64 o
 -14  19   6         38.68         36.54        14.84 o
 -13  19   6         15.21         20.01        11.68 o
 -12  19   6         13.48          8.73        11.84 o
 -11  19   6          5.68          7.95        12.13 o
 -10  19   6          8.17          7.33        11.21 o
  -9  19   6          2.73          3.93         9.30 o
  -8  19   6          1.85          3.24         8.56 o
  -7  19   6          4.83         21.68        14.35 o
  -1   1   7          0.00         10.18         3.23 o
   0   1   7         53.86         83.05         4.48 o
   1   1   7         74.69        125.67         3.82 o
  -3   2   7       1061.42       1096.91         7.97 o
  -2   2   7         33.16         13.36         1.46 o
  -1   2   7         74.81        136.17         4.86 o
   0   2   7        101.86        173.44         4.26 o
   1   2   7       3444.70       3707.16        17.99 o
   2   2   7        957.55       1101.07        10.49 o
  -5   3   7       3916.79       3728.30        16.82 o
  -4   3   7       4201.27       4402.22        21.27 o
  -3   3   7       1125.32       1148.25         8.39 o
  -2   3   7       1059.45       1103.51         8.79 o
  -1   3   7       3442.16       3660.44        44.09 o
   0   3   7       4559.02       4989.43        45.13 o
   1   3   7        225.02        241.96        11.48 o
   2   3   7        558.50        474.37        18.56 o
   3   3   7         79.64         86.62         6.02 o
  -7   4   7        193.68        219.98         5.06 o
  -6   4   7         57.94         69.83         2.55 o
  -5   4   7       4042.88       4474.98        20.75 o
  -4   4   7       2830.26       2991.39        16.78 o
  -3   4   7       4196.99       4356.42        17.50 o
  -2   4   7        956.44       1081.23         8.24 o
  -1   4   7        224.65        214.73        13.97 o
   0   4   7        533.14        502.47        11.12 o
   1   4   7        313.56        381.98        13.86 o
   2   4   7        893.12        960.62        19.56 o
   3   4   7        483.07        518.75        10.45 o
   4   4   7        350.68        349.02         5.35 o
  -9   5   7       1037.14        965.74        11.63 o
  -8   5   7        596.40        579.10         7.06 o
  -7   5   7        901.72        895.57         8.99 o
  -6   5   7        449.91        457.81         5.74 o
  -5   5   7       4811.77       4334.41        17.42 o
  -4   5   7       4039.39       4450.81        25.88 o
  -3   5   7       3913.59       3741.46        18.18 o
  -2   5   7        557.62        505.49         5.91 o
  -1   5   7        314.19        371.67         9.51 o
   0   5   7        702.67        755.35        11.26 o
   1   5   7        335.37        382.87         8.65 o
   2   5   7        293.34        342.19         8.08 o
   3   5   7        441.72        427.67         7.14 o
   4   5   7        251.81        284.30         6.39 o
   5   5   7         40.37         52.27         3.23 o
 -11   6   7        411.09        377.12         7.77 o
 -10   6   7        312.35        284.43         5.82 o
  -9   6   7        284.47        280.01         6.62 o
  -8   6   7        428.38        415.97         6.69 o
  -7   6   7         11.09         12.94         2.14 o
  -6   6   7         48.46         66.26         3.08 o
  -5   6   7        450.70        457.11         5.88 o
  -4   6   7         58.17         69.26         2.04 o
  -3   6   7         79.75         91.19         1.88 o
  -2   6   7        894.08        948.99         7.67 o
  -1   6   7        334.81        361.41         7.06 o
   1   6   7        306.38        254.73        13.43 o
   2   6   7        218.80        194.98        12.66 o
   3   6   7        178.51        185.55         5.13 o
   4   6   7        110.85        120.07         4.92 o
   5   6   7         94.10         96.53         5.26 o
   6   6   7         53.38         35.95         3.09 o
 -13   7   7        107.17         99.51         3.77 o
 -12   7   7        165.53        151.72         5.08 o
 -11   7   7         37.33         43.89         3.04 o
 -10   7   7        102.35        103.19         3.67 o
  -9   7   7        648.30        623.63        10.94 o
  -8   7   7        369.84        352.70         6.37 o
  -7   7   7        463.59        459.77         7.09 o
  -6   7   7         11.08         11.55         1.96 o
  -5   7   7        902.65        889.47         8.38 o
  -4   7   7        193.57        217.80         3.44 o
  -3   7   7        483.17        520.17         5.21 o
  -2   7   7        293.68        328.18         4.08 o
  -1   7   7        306.47        249.75         8.33 o
   0   7   7        100.98        102.11         6.18 o
   1   7   7        211.37        154.76         8.06 o
   2   7   7         36.81         30.05         3.39 o
   3   7   7         67.44         77.92         3.46 o
   4   7   7        492.06        472.10         8.80 o
   5   7   7        786.13        749.62        12.26 o
   6   7   7         23.67         20.19         3.03 o
   7   7   7         38.81         38.75         3.46 o
 -15   8   7         99.15        103.56         5.39 o
 -14   8   7         37.24         36.11         3.79 o
 -13   8   7         89.48         80.50         4.15 o
 -12   8   7         30.03         23.43         3.13 o
 -11   8   7        321.48        339.04         6.90 o
 -10   8   7        798.86        754.69        10.39 o
  -9   8   7        548.54        476.81         8.79 o
  -8   8   7        186.54        206.78         5.24 o
  -7   8   7        370.26        349.64         5.90 o
  -6   8   7        428.23        413.98         6.02 o
  -5   8   7        596.73        591.60         6.14 o
  -4   8   7        350.41        343.28         4.29 o
  -3   8   7        441.86        421.60         6.30 o
  -2   8   7        218.91        216.34         5.82 o
  -1   8   7        211.70        164.64         5.45 o
   0   8   7         22.01         35.81         5.52 o
   1   8   7        343.49        296.41         8.15 o
   2   8   7         23.30         19.98         2.25 o
   3   8   7        169.10        150.02         4.81 o
   4   8   7        221.98        209.75         6.10 o
   5   8   7         50.75         48.33         3.34 o
   6   8   7         12.02          9.58         3.07 o
   7   8   7         11.79         11.21         3.01 o
   8   8   7         38.87         50.74         5.64 o
 -17   9   7          4.83          5.19         4.41 o
 -16   9   7         16.40         19.22         3.73 o
 -15   9   7         32.49         36.77         3.81 o
 -14   9   7         15.34         15.18         2.56 o
 -13   9   7        175.98        191.65         5.59 o
 -12   9   7        676.58        604.33        10.37 o
 -11   9   7        370.58        315.06         7.50 o
 -10   9   7        290.97        279.65         6.79 o
  -9   9   7        145.97        121.90         4.81 o
  -8   9   7        549.35        473.28         7.67 o
  -7   9   7        648.81        630.49         7.79 o
  -6   9   7        284.42        279.98         5.68 o
  -5   9   7       1036.82        944.63        10.22 o
  -4   9   7        251.50        284.35         7.63 o
  -3   9   7        178.11        193.62         6.00 o
  -2   9   7         36.61         31.23         3.79 o
  -1   9   7        342.59        317.36         5.91 o
   0   9   7        344.44        299.38        14.06 o
   1   9   7         22.36         17.19         2.68 o
   2   9   7         66.08         51.53         3.93 o
   3   9   7       1062.93        894.18        20.04 o
   4   9   7         65.95         56.57         3.29 o
   5   9   7         24.00         21.21         3.00 o
   6   9   7         23.63         18.81         4.23 o
   7   9   7          6.06          6.84         4.72 o
   8   9   7         14.09         20.87         5.77 o
   9   9   7         14.51         17.70         5.16 o
 -19  10   7         27.81         23.68         7.48 o
 -18  10   7          1.65          5.15         4.89 o
 -17  10   7         14.76         20.44         4.53 o
 -16  10   7          6.73         20.63         3.82 o
 -15  10   7        171.28        173.50         6.73 o
 -14  10   7         33.42         34.14         3.61 o
 -13  10   7        204.31        176.73         6.33 o
 -12  10   7         24.85         24.92         3.29 o
 -11  10   7        413.40        409.57         8.96 o
 -10  10   7        293.75        304.55         7.83 o
  -9  10   7        290.81        283.62         6.77 o
  -8  10   7        799.83        758.71        11.64 o
  -7  10   7        102.15        105.38         4.23 o
  -6  10   7        312.72        291.22         6.49 o
  -5  10   7         40.52         56.14         4.60 o
  -4  10   7        111.32        117.22         5.93 o
  -3  10   7         67.37         82.99         4.39 o
  -2  10   7         23.34         25.06         2.82 o
  -1  10   7         22.25         23.25         3.48 o
   0  10   7         64.76         50.53        10.04 o
   1  10   7         14.35         17.39         2.59 o
   2  10   7        125.53         96.90         4.79 o
   3  10   7         20.38         14.11         3.25 o
   4  10   7        127.72        127.09         9.66 o
   5  10   7         26.59         29.52         5.73 o
   6  10   7         17.75         18.39         5.39 o
   7  10   7          1.05          6.49         5.37 o
   8  10   7         17.70         12.23         5.85 o
   9  10   7         14.68         10.21         8.29 o
  10  10   7         17.59          0.06        11.16 o
 -20  11   7         30.43         25.57         9.29 o
 -19  11   7         32.06         51.43        10.87 o
 -18  11   7          7.64          9.57         5.90 o
 -17  11   7          5.35         19.71         4.71 o
 -16  11   7          3.52          6.31         3.59 o
 -15  11   7         30.73         22.11         4.11 o
 -14  11   7         16.12         18.41         3.20 o
 -13  11   7        149.16        133.13         5.41 o
 -12  11   7         23.64         32.58         3.14 o
 -11  11   7         35.41         36.41         4.21 o
 -10  11   7        413.43        365.13        15.20 o
  -9  11   7        370.48        322.93        10.46 o
  -8  11   7        321.70        332.37         8.36 o
  -7  11   7         37.52         46.49         3.52 o
  -6  11   7        411.20        382.99         8.15 o
  -5  11   7         93.85        102.34         6.47 o
  -4  11   7        491.43        468.52        10.64 o
  -3  11   7        169.56        157.23         6.81 o
  -2  11   7         66.10         47.05         5.11 o
  -1  11   7         14.34         19.08         4.46 o
   0  11   7        352.03        278.52        17.39 o
   1  11   7        296.60        255.80        12.42 o
   2  11   7          5.68          6.28         3.21 o
   3  11   7          6.98         12.82         4.95 o
   4  11   7         33.92         29.50         6.14 o
   5  11   7          5.66          5.02         4.63 o
   6  11   7          9.88          8.46         5.45 o
   7  11   7         62.89         75.41         8.42 o
   8  11   7         15.50         23.43         7.12 o
   9  11   7         16.25          5.96        10.18 o
 -20  12   7         21.46         10.39         8.19 o
 -19  12   7          7.75         17.96         9.37 o
 -18  12   7         40.80         61.76         9.65 o
 -17  12   7         44.45         59.28         7.54 o
 -16  12   7          8.43          5.52         4.20 o
 -15  12   7         80.36         65.61         4.87 o
 -14  12   7         11.24         10.64         3.28 o
 -13  12   7         12.02         19.43         3.27 o
 -12  12   7        173.77        165.87         7.76 o
 -11  12   7         23.65         31.20         3.30 o
 -10  12   7         24.84         22.62         5.21 o
  -9  12   7        675.95        590.99        20.76 o
  -8  12   7         29.82         26.78         3.92 o
  -7  12   7        166.04        157.95         6.50 o
  -6  12   7         53.31         41.19         4.44 o
  -5  12   7        785.58        757.97        15.59 o
  -4  12   7        221.94        202.29         7.67 o
  -3  12   7       1062.77        914.46        20.25 o
  -2  12   7        125.34        117.24        12.26 o
  -1  12   7        296.55        284.21        10.69 o
   0  12   7         15.34         21.09         3.02 o
   1  12   7         14.88         20.29         5.13 o
   2  12   7         11.91         11.76         5.10 o
   3  12   7        111.98        103.91         9.13 o
   4  12   7         40.64         38.39         5.82 o
   5  12   7          6.30          8.15         4.71 o
   6  12   7         11.55         23.91         6.34 o
   7  12   7          7.80          5.10         6.49 o
   8  12   7         12.65         18.54        12.76 o
 -20  13   7         14.47          7.47        10.09 o
 -19  13   7          4.89         13.37         8.68 o
 -18  13   7         12.25         17.82         5.03 o
 -17  13   7         29.45         30.47         5.32 o
 -16  13   7          7.26          5.67         4.14 o
 -15  13   7          0.29          5.66         3.30 o
 -14  13   7         45.38         51.92         5.10 o
 -13  13   7         38.50         34.36         4.57 o
 -12  13   7         11.99         18.19         4.90 o
 -11  13   7        148.75        138.27         9.27 o
 -10  13   7        203.74        183.62        10.42 o
  -9  13   7        175.75        200.89         9.09 o
  -8  13   7         89.23         85.34         6.67 o
  -7  13   7        107.01        104.63         7.87 o
  -6  13   7         23.72         20.51         5.04 o
  -5  13   7         50.77         47.83         5.07 o
  -4  13   7         65.89         56.57         6.98 o
  -3  13   7         20.40         24.14         6.30 o
  -2  13   7          5.70          7.89         4.33 o
  -1  13   7         14.85         20.49         5.11 o
   0  13   7         34.57         48.08         6.55 o
   1  13   7         90.59         97.50         8.91 o
   2  13   7         22.61         27.05         6.23 o
   3  13   7         63.90         68.10         8.16 o
   4  13   7         45.18         48.01         6.86 o
   5  13   7          2.71          7.26         5.66 o
   6  13   7         15.96         19.02         7.53 o
   7  13   7         35.12         39.42        16.63 o
 -19  14   7          6.01         24.51        17.44 o
 -18  14   7          2.29          5.58         5.73 o
 -17  14   7          9.74         13.68         5.11 o
 -16  14   7          8.43         11.42         4.89 o
 -15  14   7         54.10         55.70         5.57 o
 -14  14   7          1.35          5.12         3.96 o
 -13  14   7         45.45         44.82         5.78 o
 -12  14   7         11.21          9.03         5.20 o
 -11  14   7         16.14         22.16         5.67 o
 -10  14   7         33.33         37.04         7.06 o
  -9  14   7         15.40         17.21         5.18 o
  -8  14   7         37.18         29.73         6.04 o
  -7  14   7         38.82         31.80         5.48 o
  -6  14   7         11.98          9.39         6.16 o
  -5  14   7         23.92         20.66         6.38 o
  -4  14   7        127.63        129.18        11.66 o
  -3  14   7          7.01         16.91         6.34 o
  -2  14   7         11.86         10.36         5.22 o
  -1  14   7         90.76         91.30         8.81 o
   0  14   7        139.06        155.85        10.82 o
   1  14   7         78.85         85.52         9.03 o
   2  14   7          4.60          6.81         5.38 o
   3  14   7         51.22         57.56         8.33 o
   4  14   7         45.28         65.65        10.54 o
   5  14   7         23.29         15.68        11.44 o
 -19  15   7         50.02         93.29        27.61 o
 -18  15   7         11.40         12.35         8.86 o
 -17  15   7          2.40          6.08         5.94 o
 -16  15   7         15.08         19.60         4.86 o
 -15  15   7          0.83          4.16         4.03 o
 -14  15   7         54.18         61.49         6.04 o
 -13  15   7          0.28          6.30         5.06 o
 -12  15   7         80.40         65.67         8.71 o
 -11  15   7         30.84         25.50         7.28 o
 -10  15   7        171.82        177.19        12.73 o
  -9  15   7         32.57         31.56         5.94 o
  -8  15   7         99.16        102.96         8.96 o
  -7  15   7         11.83         10.93         6.35 o
  -6  15   7         23.63         21.09         6.46 o
  -5  15   7         26.64         34.93         7.63 o
  -4  15   7         33.82         37.34         8.10 o
  -3  15   7        111.83        115.99        11.40 o
  -2  15   7         22.73         27.21         6.46 o
  -1  15   7         78.83         78.54         8.60 o
   0  15   7          2.50          9.35         6.02 o
   1  15   7          1.63          4.26         5.44 o
   2  15   7         43.60         58.72         8.32 o
   3  15   7          4.68          9.41         8.63 o
 -18  16   7         36.58         48.31        10.75 o
 -17  16   7          3.95          7.40         6.54 o
 -16  16   7          0.00          0.32         5.89 o
 -15  16   7         15.10         23.98         5.56 o
 -14  16   7          8.44         11.24         6.53 o
 -13  16   7          7.26         17.55         7.11 o
 -12  16   7          8.41         11.05         6.52 o
 -11  16   7          3.54         12.76         7.28 o
 -10  16   7          6.71         19.48         7.34 o
  -9  16   7         16.34         14.01         5.84 o
  -8  16   7         38.86         48.81         8.69 o
  -7  16   7          6.03         10.78         6.51 o
  -6  16   7         17.78         24.18         7.48 o
  -5  16   7          5.65          4.71         6.33 o
  -4  16   7         40.60         47.00         9.18 o
  -3  16   7         64.09         81.45         8.66 o
  -2  16   7          4.64          9.06         5.77 o
  -1  16   7          1.63          6.68         5.97 o
   0  16   7          7.20         15.58         6.15 o
   1  16   7         80.74         66.07         9.12 o
   2  16   7         19.14         12.81         8.61 o
 -18  17   7          1.05          6.57        11.28 o
 -17  17   7         50.88         69.62        11.32 o
 -16  17   7          3.96         21.85         8.14 o
 -15  17   7          2.40          6.38         5.63 o
 -14  17   7          9.77          6.17         6.43 o
 -13  17   7         29.42         36.14         8.48 o
 -12  17   7         44.43         48.43         8.84 o
 -11  17   7          5.38         13.48         7.03 o
 -10  17   7         14.74         25.82         9.92 o
  -9  17   7          4.85          9.36         6.77 o
  -8  17   7         14.11         15.09         6.94 o
  -7  17   7          1.05          1.82         6.45 o
  -6  17   7          9.83         13.28         7.25 o
  -5  17   7          6.32          9.29         6.76 o
  -4  17   7         45.05         48.78         8.14 o
  -3  17   7         51.13         47.59         8.39 o
  -2  17   7         43.60         58.53         8.32 o
  -1  17   7         80.68         77.14        13.26 o
   0  17   7         85.97         90.01        13.45 o
   1  17   7          7.67         14.82        11.68 o
 -17  18   7          1.06         21.04        26.62 o
 -16  18   7         36.56         86.13        41.81 o
 -15  18   7         11.43        100.77       110.60 o
 -14  18   7          2.29         11.20         7.36 o
 -13  18   7         12.24         15.86         7.46 o
 -12  18   7         40.83         45.22         9.11 o
 -11  18   7          7.60          7.76         7.90 o
 -10  18   7          1.66          4.30         8.25 o
  -9  18   7         14.57         22.52         8.12 o
  -8  18   7         17.83         20.40         8.49 o
  -7  18   7         62.95         85.92        12.97 o
  -6  18   7         11.61         26.53         8.96 o
  -5  18   7          2.75          6.18         5.83 o
  -4  18   7         45.29         68.78        12.47 o
  -3  18   7          4.67          3.24         7.45 o
  -2  18   7         19.13         23.37         9.86 o
  -1  18   7          7.68         15.95         9.21 o
 -16  19   7          9.39        105.47        23.17 o
 -15  19   7         50.08         72.04        17.96 o
 -14  19   7          6.01          0.05        12.45 o
 -13  19   7          4.88          1.21        10.80 o
 -12  19   7          7.75         10.80        12.17 o
 -11  19   7         32.08         36.28        14.78 o
 -10  19   7         27.82         17.58        16.29 o
  -9  19   7         14.72         24.91        13.67 o
  -6  19   7         15.98         25.90        12.43 o
  -5  19   7         23.28         28.68        12.66 o
  -4  19   7          2.02          9.40        11.28 o
  -1   1   8        117.76         96.99         6.88 o
   0   1   8         54.09         79.70         7.70 o
   1   1   8        182.07        242.80         8.84 o
  -3   2   8       2797.40       2888.41        41.31 o
  -2   2   8         11.13         23.73         3.79 o
  -1   2   8        181.71        242.64         8.29 o
   0   2   8       1186.31       1327.91        11.33 o
   1   2   8       4715.63       4678.63        21.70 o
   2   2   8       2492.41       2983.82        29.10 o
  -5   3   8        218.51        217.86         6.08 o
  -4   3   8        365.49        434.24         9.99 o
  -3   3   8       4576.28       4686.08        27.12 o
  -2   3   8       2795.07       2889.46        22.96 o
  -1   3   8       4715.17       4628.47        21.18 o
   0   3   8        485.48        475.97        17.78 o
   1   3   8       3403.85       3281.14        31.82 o
   2   3   8        371.78        409.27         9.49 o
   3   3   8         24.60         58.09        14.28 o
  -7   4   8        108.29         81.47         1.99 o
  -6   4   8        323.01        400.68         5.32 o
  -5   4   8         15.21         23.66         2.05 o
  -4   4   8        791.57        800.61         7.30 o
  -3   4   8        365.82        434.37         7.28 o
  -2   4   8       2492.23       2935.89        17.91 o
  -1   4   8       3406.46       3241.33        20.61 o
   0   4   8         82.03        133.43         5.28 o
   1   4   8        535.01        553.18        13.01 o
   2   4   8        257.48        298.45        13.03 o
   3   4   8         32.62         32.20         3.85 o
   4   4   8       1299.81       1288.57        15.55 o
  -9   5   8        549.97        504.98        10.49 o
  -8   5   8       1269.10       1258.62        13.88 o
  -7   5   8        258.27        322.20         6.25 o
  -6   5   8        333.81        364.65         4.57 o
  -5   5   8        153.18        138.49         4.35 o
  -4   5   8         15.11         21.61         1.69 o
  -3   5   8        218.11        200.56         4.35 o
  -2   5   8        371.01        413.94         5.72 o
  -1   5   8        534.47        537.30         6.10 o
   0   5   8         67.65         70.68         2.72 o
   1   5   8        118.73        114.33         4.55 o
   2   5   8        152.30        170.90         9.29 o
   3   5   8        217.47        194.56         8.97 o
   4   5   8        150.94        156.76         5.89 o
   5   5   8       1823.06       1730.20        16.21 o
 -11   6   8       1150.39       1030.67        11.99 o
 -10   6   8          7.91         14.74         2.62 o
  -9   6   8         28.33         29.58         3.82 o
  -8   6   8       1026.88       1007.92        10.06 o
  -7   6   8        552.71        570.98         7.80 o
  -6   6   8          0.17          0.08         1.88 o
  -5   6   8        334.33        361.43         4.81 o
  -4   6   8        323.25        401.36         5.12 o
  -3   6   8         24.57         34.16         2.06 o
  -2   6   8        257.89        306.63         4.75 o
  -1   6   8        118.56        101.08         3.72 o
   0   6   8        174.18        156.73         4.19 o
   1   6   8        137.95        110.03         6.50 o
   2   6   8        656.50        576.32        14.91 o
   3   6   8         27.70         27.23         4.06 o
   4   6   8        193.08        226.43         5.53 o
   5   6   8         69.15         75.75         4.39 o
   6   6   8         74.21         78.61         4.91 o
 -13   7   8         11.50          9.23         2.89 o
 -12   7   8          5.92          6.78         2.35 o
 -11   7   8        174.10        150.63         5.31 o
 -10   7   8        358.49        302.58         8.58 o
  -9   7   8        193.72        184.22         7.15 o
  -8   7   8        129.85        117.36         3.94 o
  -7   7   8          7.70         20.87         1.96 o
  -6   7   8        553.22        568.35         7.67 o
  -5   7   8        258.37        311.34         5.69 o
  -4   7   8        108.23         88.26         1.94 o
  -3   7   8         32.51         31.94         1.81 o
  -2   7   8        152.24        158.65         2.80 o
  -1   7   8        138.07        100.31         4.49 o
   0   7   8          8.64          4.47         2.08 o
   1   7   8         26.05         25.93         1.88 o
   2   7   8        108.66        102.80         5.29 o
   3   7   8        242.04        220.93         6.34 o
   4   7   8        487.89        454.62         8.53 o
   5   7   8         55.99         54.86         4.20 o
   6   7   8         81.46         76.03         4.07 o
   7   7   8          9.29         12.83         2.96 o
 -15   8   8         32.00         44.09         4.65 o
 -14   8   8         16.89         23.77         3.67 o
 -13   8   8         23.32         22.53         2.95 o
 -12   8   8         19.73         24.23         2.95 o
 -11   8   8         76.78         82.90         5.45 o
 -10   8   8        436.04        433.06        11.36 o
  -9   8   8        657.33        615.18        11.35 o
  -8   8   8         62.89         71.27         4.05 o
  -7   8   8        130.02        122.69         3.33 o
  -6   8   8       1027.01       1022.21         9.55 o
  -5   8   8       1269.12       1259.55         8.65 o
  -4   8   8       1299.86       1279.47        13.86 o
  -3   8   8        217.26        185.29         4.01 o
  -2   8   8        656.80        536.71        12.37 o
  -1   8   8         25.92         24.50         1.70 o
   0   8   8         22.13         33.95         4.30 o
   1   8   8        189.05        157.40        10.45 o
   2   8   8         82.45         63.59         6.36 o
   3   8   8         17.76         22.61         2.73 o
   4   8   8        344.85        290.20         7.50 o
   5   8   8         88.41         78.92         4.30 o
   6   8   8          1.71          4.14         2.77 o
   7   8   8         87.39         84.07         6.31 o
   8   8   8          6.71          9.73         4.34 o
 -17   9   8          2.31          4.62         4.56 o
 -16   9   8         29.69         30.66         4.75 o
 -15   9   8          1.75          8.36         3.15 o
 -14   9   8         52.56         54.78         3.95 o
 -13   9   8         48.88         32.18         4.06 o
 -12   9   8        132.49        118.64         5.97 o
 -11   9   8         25.31         25.59         4.53 o
 -10   9   8         78.82         72.34         6.17 o
  -9   9   8         61.79         72.13         5.22 o
  -8   9   8        657.02        614.63         8.78 o
  -7   9   8        193.74        180.42         5.15 o
  -6   9   8         28.38         34.28         2.87 o
  -5   9   8        550.37        508.51         7.03 o
  -4   9   8        151.46        148.09         3.82 o
  -3   9   8         27.56         20.10         1.88 o
  -2   9   8        108.30         94.40         3.52 o
  -1   9   8        189.82        158.54         9.56 o
   0   9   8         45.24         32.94         3.90 o
   1   9   8         79.35         62.75         8.03 o
   2   9   8          4.89         10.74         2.29 o
   3   9   8         71.68         69.35         3.74 o
   4   9   8          4.26          3.95         2.03 o
   5   9   8          4.70          3.68         4.11 o
   6   9   8         57.35         55.37         6.08 o
   7   9   8         19.09         18.98         5.06 o
   8   9   8          5.88         11.65         5.67 o
   9   9   8          6.92          7.60         5.40 o
 -19  10   8         41.08         32.33        10.13 o
 -18  10   8         26.04         36.35         7.09 o
 -17  10   8          5.43         15.85         5.47 o
 -16  10   8         81.58         84.93         6.71 o
 -15  10   8         25.97         33.94         5.12 o
 -14  10   8        237.92        232.29         7.94 o
 -13  10   8        281.57        243.77         8.39 o
 -12  10   8         43.95         43.42         5.22 o
 -11  10   8        358.78        359.58        12.18 o
 -10  10   8       1543.70       1363.76        25.38 o
  -9  10   8         78.85         68.22         4.33 o
  -8  10   8        435.53        433.86         8.34 o
  -7  10   8        358.25        300.21         6.25 o
  -6  10   8          7.89         18.28         2.17 o
  -5  10   8       1823.83       1717.63        19.32 o
  -4  10   8        192.67        225.43         6.09 o
  -3  10   8        241.70        234.37         7.63 o
  -2  10   8         82.23         75.93         4.65 o
  -1  10   8         79.36         83.63         4.46 o
   0  10   8        113.73         91.91         3.38 o
   1  10   8          3.93          5.62         2.24 o
   2  10   8        423.90        357.32        11.85 o
   3  10   8         75.30         70.40         6.96 o
   4  10   8         19.91         16.11         4.52 o
   5  10   8         18.44         12.41         5.34 o
   6  10   8         20.85         25.39         6.16 o
   7  10   8         24.13         19.79         5.70 o
   8  10   8          4.91          5.20         5.60 o
   9  10   8         45.13         48.80         8.94 o
  10  10   8         15.74          6.35         9.89 o
 -20  11   8         13.79          0.13        10.44 o
 -19  11   8         55.53         55.38        11.53 o
 -18  11   8         32.45         31.93         6.48 o
 -17  11   8         10.61         10.00         4.54 o
 -16  11   8        206.10        219.95        10.30 o
 -15  11   8          9.73         14.54         4.34 o
 -14  11   8         94.25         86.58         5.55 o
 -13  11   8         94.57         89.30         5.88 o
 -12  11   8        224.59        211.96         8.80 o
 -11  11   8         11.15          8.84         4.79 o
 -10  11   8        358.71        333.87        11.58 o
  -9  11   8         25.29         24.92         3.29 o
  -8  11   8         76.36         89.59         4.78 o
  -7  11   8        174.30        161.41         5.00 o
  -6  11   8       1151.29       1055.55        14.32 o
  -5  11   8         69.05         81.54         6.25 o
  -4  11   8        488.18        450.55        10.49 o
  -3  11   8         17.81         26.31         3.85 o
  -2  11   8          4.95          8.49         3.81 o
  -1  11   8          3.91          7.95         1.72 o
   0  11   8         65.63         80.26         5.97 o
   1  11   8        123.76         98.84         7.88 o
   2  11   8         57.06         65.32         7.34 o
   3  11   8        113.56        106.98         9.18 o
   4  11   8         10.88         11.83         5.10 o
   5  11   8         14.55         15.87         5.61 o
   6  11   8          5.79          6.05         5.43 o
   7  11   8         12.27         15.15         6.42 o
   8  11   8         25.45         25.00         7.74 o
   9  11   8          1.69          0.00        12.30 o
 -20  12   8          5.06          0.24        10.55 o
 -19  12   8         29.72         49.17        11.28 o
 -18  12   8         13.61         23.46         6.10 o
 -17  12   8          0.24          3.48         4.70 o
 -16  12   8         10.20         12.80         4.86 o
 -15  12   8         49.34         37.62         5.57 o
 -14  12   8        104.62         89.78         6.09 o
 -13  12   8         78.93         72.79         5.51 o
 -12  12   8          0.42          1.52         4.08 o
 -11  12   8        224.35        217.25        10.77 o
 -10  12   8         44.00         50.27         6.86 o
  -9  12   8        131.97        124.66         6.88 o
  -8  12   8         19.70         26.91         3.31 o
  -7  12   8          5.96          5.23         2.57 o
  -6  12   8         74.20         78.37         6.38 o
  -5  12   8         56.06         59.67         6.20 o
  -4  12   8        344.67        293.08         9.42 o
  -3  12   8         71.54         77.78         6.59 o
  -2  12   8        423.74        378.02        11.58 o
  -1  12   8        123.60         89.86         8.51 o
   0  12   8          0.01          5.74         4.89 o
   1  12   8         13.09         10.82         4.73 o
   2  12   8         69.82         67.45         7.94 o
   3  12   8         26.33         14.80         5.16 o
   4  12   8         19.47         19.53         6.01 o
   5  12   8         18.01         18.37         6.13 o
   6  12   8          2.45          6.22         5.58 o
   7  12   8         13.81         23.88         7.88 o
 -19  13   8         41.45         63.01        12.46 o
 -18  13   8         17.61         29.55         6.21 o
 -17  13   8          2.79          6.84         5.00 o
 -16  13   8         17.10         15.66         5.12 o
 -15  13   8         60.07         62.26         5.47 o
 -14  13   8         96.82         98.65         6.48 o
 -13  13   8        257.46        269.19         9.51 o
 -12  13   8         78.92         71.61         7.25 o
 -11  13   8         94.28         82.26         8.01 o
 -10  13   8        281.32        247.63        11.08 o
  -9  13   8         48.75         33.75         5.40 o
  -8  13   8         23.39         17.76         4.50 o
  -7  13   8         11.59          7.06         4.43 o
  -6  13   8         81.58         63.90         6.10 o
  -5  13   8         88.40         78.78         7.17 o
  -4  13   8          4.23          4.32         5.31 o
  -3  13   8         75.31         53.49        10.33 o
  -2  13   8         57.01         59.48         9.92 o
  -1  13   8         13.04          6.95         6.78 o
   0  13   8         22.35         16.78         6.48 o
   1  13   8         42.35         45.85         8.24 o
   2  13   8         20.24         27.79         6.46 o
   3  13   8          0.28          5.42         4.69 o
   4  13   8          7.21         14.79         5.45 o
   5  13   8          6.53         13.48         6.28 o
   6  13   8         21.27         27.11        10.21 o
   7  13   8         10.30         23.33        13.74 o
 -19  14   8         13.82         24.77        11.98 o
 -18  14   8          3.17          0.49         6.29 o
 -17  14   8          8.73          9.99         4.99 o
 -16  14   8         68.65         62.56         6.62 o
 -15  14   8          4.11         12.64         4.80 o
 -14  14   8          0.34          6.38         3.91 o
 -13  14   8         96.95         85.68         8.23 o
 -12  14   8        104.84         93.27         8.59 o
 -11  14   8         94.23         98.56         8.20 o
 -10  14   8        238.09        239.42        12.14 o
  -9  14   8         52.50         54.09         7.20 o
  -8  14   8         16.82         19.91         5.53 o
  -7  14   8          9.26         12.27         4.55 o
  -6  14   8          1.71          0.87         4.82 o
  -5  14   8          4.68         10.39         5.88 o
  -4  14   8         19.92         21.64         6.80 o
  -3  14   8        113.33        120.37        11.43 o
  -2  14   8         69.63         75.03        10.12 o
  -1  14   8         42.52         50.75         7.45 o
   0  14   8          0.47          5.05         5.16 o
   1  14   8         19.14         19.55         6.19 o
   2  14   8         71.15         74.13         9.00 o
   3  14   8         27.46         26.38         6.93 o
   4  14   8          5.44         17.41         8.13 o
   5  14   8         37.92         36.75        14.43 o
 -19  15   8          7.22         70.46        17.42 o
 -18  15   8          5.45          1.61         7.97 o
 -17  15   8          9.46         15.98         6.30 o
 -16  15   8          2.08          8.67         4.65 o
 -15  15   8         58.83         66.19         6.40 o
 -14  15   8          4.14         12.29         4.32 o
 -13  15   8         60.12         69.88         7.87 o
 -12  15   8         49.40         41.84         6.69 o
 -11  15   8          9.73         12.11         6.46 o
 -10  15   8         25.89         29.86         7.70 o
  -9  15   8          1.77          8.09         5.38 o
  -8  15   8         31.91         35.82         6.37 o
  -7  15   8         87.24         81.82        10.48 o
  -6  15   8         57.36         71.47         9.31 o
  -5  15   8         18.43         13.17         6.91 o
  -4  15   8         10.84         10.19         7.10 o
  -3  15   8         26.30         22.00         7.17 o
  -2  15   8         20.21         28.32         6.47 o
  -1  15   8         19.00         30.92         6.96 o
   0  15   8         23.41         34.10         7.45 o
   1  15   8         46.79         68.40         8.79 o
   2  15   8         32.77         40.27         8.13 o
   3  15   8          8.42         18.42         9.11 o
 -18  16   8         19.79         19.32         9.96 o
 -17  16   8          4.86          7.35         6.37 o
 -16  16   8         55.22         67.96         8.93 o
 -15  16   8          2.09         14.18         6.23 o
 -14  16   8         68.63         78.08         8.96 o
 -13  16   8         17.05         11.72         6.56 o
 -12  16   8         10.24         17.59         7.07 o
 -11  16   8        206.05        232.62        15.41 o
 -10  16   8         81.68         79.93        10.01 o
  -9  16   8         29.70         30.38         6.66 o
  -8  16   8          6.72          6.68         6.30 o
  -7  16   8         19.10         18.84         7.21 o
  -6  16   8         20.82         32.15         8.25 o
  -5  16   8         14.53         21.48         7.77 o
  -4  16   8         19.45         17.63         7.33 o
  -3  16   8          0.26          8.66         5.75 o
  -2  16   8         71.12         70.10         8.70 o
  -1  16   8         46.75         66.27         8.86 o
   0  16   8         20.78         21.63         6.90 o
   1  16   8         31.18         27.42         9.67 o
   2  16   8          1.28          4.83        10.73 o
 -18  17   8          7.06          0.04        20.23 o
 -17  17   8         42.51         65.47        20.05 o
 -16  17   8          4.87         20.48         9.56 o
 -15  17   8          9.49         13.69         6.09 o
 -14  17   8          8.71          6.60         6.70 o
 -13  17   8          2.79          1.82         6.34 o
 -12  17   8          0.24          4.30         6.61 o
 -11  17   8         10.59          6.96         6.68 o
 -10  17   8          5.42          8.64         7.20 o
  -9  17   8          2.32          4.78         6.81 o
  -8  17   8          5.91          7.69         6.86 o
  -7  17   8         24.27         17.22         7.43 o
  -6  17   8          5.74          5.62         6.79 o
  -5  17   8         17.95         28.22         8.48 o
  -4  17   8          7.27         11.90         6.62 o
  -3  17   8         27.53         34.10         7.71 o
  -2  17   8         32.76         45.53         8.49 o
  -1  17   8         31.22         30.09         9.60 o
   0  17   8          9.44         16.84         9.75 o
 -17  18   8          7.01         79.27        21.45 o
 -16  18   8         19.82         76.70        50.21 o
 -15  18   8          5.46         61.29        69.94 o
 -14  18   8          3.16          1.11         8.68 o
 -13  18   8         17.59         10.58         7.74 o
 -12  18   8         13.63         11.35         7.16 o
 -11  18   8         32.45         31.14        10.73 o
 -10  18   8         26.05         37.63        13.43 o
  -9  18   8          6.89         11.80         7.88 o
  -8  18   8          4.90          6.31         7.18 o
  -7  18   8         12.30         10.51         7.79 o
  -6  18   8          2.47          6.67         7.46 o
  -5  18   8          6.55          9.07         7.02 o
  -4  18   8          5.43          7.76         8.26 o
  -3  18   8          8.43         17.36         9.59 o
  -2  18   8          1.28          5.62        12.16 o
 -15  19   8          7.18        198.45       189.01 o
 -14  19   8         13.79          1.30        11.01 o
 -13  19   8         41.48         55.41        17.73 o
 -12  19   8         29.72         20.32        14.85 o
 -11  19   8         55.56         51.86        16.96 o
 -10  19   8         41.06         35.38        15.69 o
  -6  19   8         21.23         16.08        10.85 o
  -5  19   8         37.91         33.45        13.17 o
  -4  19   8          5.49         13.35        12.53 o
   0   0   9          5.28         15.77        11.23 o
  -1   1   9        135.63        126.54         3.08 o
   0   1   9        191.58        336.51         9.78 o
   1   1   9        230.94        265.17         5.83 o
  -3   2   9        495.76        631.19         9.14 o
  -2   2   9         22.51         32.78         3.39 o
  -1   2   9        231.28        275.24         8.12 o
   0   2   9        437.25        596.81         7.60 o
   1   2   9       3012.06       3443.15        18.55 o
   2   2   9       1033.81       1397.47        26.08 o
  -5   3   9        239.83        288.48         6.31 o
  -4   3   9        518.78        480.22         7.12 o
  -3   3   9         43.76         94.82         4.81 o
  -2   3   9        495.52        650.06         9.71 o
  -1   3   9       3011.91       3448.22        26.39 o
   0   3   9          4.28          0.76         1.29 o
   1   3   9        187.39        232.82         9.26 o
   2   3   9       2244.76       2073.91        21.76 o
   3   3   9        119.36        122.46         3.18 o
  -7   4   9         20.64         29.02         2.46 o
  -6   4   9       1983.46       1853.95        11.93 o
  -5   4   9       1393.42       1720.80        13.01 o
  -4   4   9        244.27        251.50         6.46 o
  -3   4   9        519.38        482.47         7.46 o
  -2   4   9       1033.89       1379.44        19.49 o
  -1   4   9        187.75        227.11         5.78 o
   0   4   9        267.72        423.55        11.43 o
   1   4   9        565.01        591.87        12.37 o
   2   4   9       1811.40       1608.05        17.12 o
   3   4   9        229.52        265.51        11.85 o
   4   4   9         22.13         43.00         7.97 o
  -9   5   9        827.11        739.41        13.88 o
  -8   5   9       1087.86       1015.87        18.79 o
  -7   5   9        444.96        440.14         5.44 o
  -6   5   9        415.25        410.34         6.00 o
  -5   5   9         36.21         84.60         3.83 o
  -4   5   9       1392.63       1711.30        11.42 o
  -3   5   9        240.11        285.95         4.97 o
  -2   5   9       2244.80       2105.66        15.93 o
  -1   5   9        564.81        592.05        11.82 o
   0   5   9          5.41         17.34         1.95 o
   1   5   9        826.97        908.24        12.45 o
   2   5   9        188.88        182.65         9.53 o
   3   5   9         63.69         68.72         6.84 o
   4   5   9         17.25         34.73         4.24 o
   5   5   9        166.80        157.46         9.31 o
 -11   6   9        273.48        258.66         7.50 o
 -10   6   9        177.57        161.04         6.73 o
  -9   6   9        286.69        277.73         9.43 o
  -8   6   9         29.56         38.57         2.73 o
  -7   6   9          2.76         10.31         1.88 o
  -6   6   9        257.67        240.71         4.17 o
  -5   6   9        415.33        400.96         5.46 o
  -4   6   9       1983.34       1854.48        10.79 o
  -3   6   9        119.35        121.52         2.68 o
  -2   6   9       1811.20       1571.38        24.67 o
  -1   6   9        827.25        912.39        10.15 o
   0   6   9         10.31          6.99         1.25 o
   1   6   9          8.94         19.12         2.89 o
   2   6   9          9.12         20.54         4.96 o
   3   6   9         50.68         54.37         4.61 o
   4   6   9       1036.96        945.49        15.60 o
   5   6   9        406.17        417.68        10.31 o
   6   6   9        205.03        189.38         8.16 o
 -13   7   9         23.91         23.56         4.32 o
 -12   7   9        119.83        118.62         5.13 o
 -11   7   9        458.67        428.69         9.28 o
 -10   7   9        191.37        155.93         7.45 o
  -9   7   9        199.31        192.22         9.36 o
  -8   7   9        121.81        112.98         5.45 o
  -7   7   9        244.90        251.92         6.68 o
  -6   7   9          2.66          8.47         1.79 o
  -5   7   9        445.01        437.76         5.78 o
  -4   7   9         20.67         31.36         2.10 o
  -3   7   9        229.94        273.74         5.05 o
  -2   7   9        188.62        158.93         4.36 o
  -1   7   9          8.88         13.65         1.79 o
   0   7   9         22.72         18.16         2.22 o
   1   7   9         40.61         36.55         2.26 o
   2   7   9        451.59        453.79        10.01 o
   3   7   9       1467.21       1300.45        18.15 o
   4   7   9        557.23        508.90        11.38 o
   5   7   9         35.12         29.36         3.51 o
   6   7   9         91.37         81.01         4.58 o
   7   7   9        108.31        111.67         7.06 o
 -15   8   9         22.11         21.14         4.20 o
 -14   8   9         69.91         83.14         5.48 o
 -13   8   9        145.65        137.66         6.27 o
 -12   8   9        403.53        376.38        10.25 o
 -11   8   9        190.99        193.92         8.39 o
 -10   8   9         95.92         94.57         5.66 o
  -9   8   9        685.65        555.72        12.19 o
  -8   8   9        362.30        372.13         7.50 o
  -7   8   9        121.83        116.30         4.08 o
  -6   8   9         29.61         30.75         1.82 o
  -5   8   9       1088.00        982.77         8.45 o
  -4   8   9         22.13         35.22         2.62 o
  -3   8   9         64.02         70.66         2.21 o
  -2   8   9          9.13         13.26         2.07 o
  -1   8   9         40.47         35.82         2.45 o
   0   8   9         12.00         15.11         2.41 o
   1   8   9         41.48         42.49         2.14 o
   2   8   9         19.54         32.86         4.75 o
   3   8   9        886.81        818.57        13.87 o
   4   8   9         65.39         65.00         4.99 o
   5   8   9         13.58          8.86         2.36 o
   6   8   9         24.19         21.72         3.69 o
   7   8   9         48.21         38.28         5.48 o
   8   8   9         23.08         20.73         5.21 o
 -17   9   9         37.54         41.63         6.27 o
 -16   9   9         11.31         15.97         4.99 o
 -15   9   9          3.34         14.62         4.69 o
 -14   9   9        253.49        214.60        10.23 o
 -13   9   9         62.55         61.77         4.95 o
 -12   9   9         39.85         47.33         4.67 o
 -11   9   9         55.88         44.50         4.80 o
 -10   9   9        455.09        426.63        11.75 o
  -9   9   9         14.99         21.04         3.80 o
  -8   9   9        685.08        561.13         9.50 o
  -7   9   9        199.52        200.47         5.43 o
  -6   9   9        287.01        295.80         5.39 o
  -5   9   9        828.02        716.95        14.48 o
  -4   9   9         17.09         21.56         2.36 o
  -3   9   9         50.93         46.71         2.29 o
  -2   9   9        452.50        421.28        12.92 o
  -1   9   9         41.38         53.75         3.46 o
   0   9   9         98.86         96.01         6.83 o
   1   9   9        176.00        171.59        11.06 o
   2   9   9        364.38        286.60        21.43 o
   3   9   9        122.54        102.81         5.30 o
   4   9   9         50.73         38.89         3.96 o
   5   9   9          4.93          1.98         4.10 o
   6   9   9         56.56         61.64         6.81 o
   7   9   9         37.99         40.98         6.29 o
   8   9   9         11.49         14.81         5.06 o
   9   9   9         45.49         45.36         7.66 o
 -19  10   9         37.83         22.19         9.01 o
 -18  10   9         23.28         24.35         5.69 o
 -17  10   9         16.42         22.46         5.53 o
 -16  10   9          8.26         16.96         4.84 o
 -15  10   9         37.07         38.57         5.51 o
 -14  10   9          4.92          9.45         3.54 o
 -13  10   9        101.84         92.89         6.15 o
 -12  10   9         43.95         38.46         5.21 o
 -11  10   9        302.26        275.97        10.55 o
 -10  10   9        552.41        438.64        18.13 o
  -9  10   9        454.97        421.24         9.08 o
  -8  10   9         95.82         99.45         4.06 o
  -7  10   9        191.52        174.07         5.16 o
  -6  10   9        177.50        157.44         4.20 o
  -5  10   9        166.94        171.06         5.05 o
  -4  10   9       1036.93        939.19        12.55 o
  -3  10   9       1467.61       1270.79        21.56 o
  -2  10   9         19.65         27.86         2.35 o
  -1  10   9        176.26        174.07         8.31 o
   0  10   9        130.67        116.48        10.20 o
   1  10   9         49.37         51.08         5.63 o
   2  10   9         39.74         37.49         5.75 o
   3  10   9         12.21         11.30         4.31 o
   4  10   9          6.16          7.41         4.12 o
   5  10   9          7.49         14.59         5.04 o
   6  10   9         58.25         69.64         7.46 o
   7  10   9         10.09         10.75         5.40 o
   8  10   9          2.40          9.03         6.10 o
   9  10   9         71.58         78.46        10.63 o
 -19  11   9         47.33         35.47        13.58 o
 -18  11   9          6.04         10.98         5.60 o
 -17  11   9         20.19         42.18         7.50 o
 -16  11   9         39.98         37.25         6.76 o
 -15  11   9         54.78         59.30         7.41 o
 -14  11   9         15.40         11.75         4.04 o
 -13  11   9         59.96         66.97         5.17 o
 -12  11   9        163.23        126.24         7.82 o
 -11  11   9          0.46          1.98         4.05 o
 -10  11   9        302.03        274.79        10.07 o
  -9  11   9         55.94         54.25         3.47 o
  -8  11   9        191.09        186.00         5.98 o
  -7  11   9        458.71        424.54         7.46 o
  -6  11   9        272.96        253.51         7.54 o
  -5  11   9        407.08        401.78         8.59 o
  -4  11   9        557.16        482.58         9.12 o
  -3  11   9        886.31        787.54        13.05 o
  -2  11   9        364.64        296.40         7.45 o
  -1  11   9         49.26         51.65         6.58 o
   0  11   9        554.05        528.31        18.36 o
   1  11   9         73.04         64.70         6.12 o
   2  11   9         27.82         20.75         5.86 o
   3  11   9         37.44         35.09         6.55 o
   4  11   9         17.84         11.44         5.49 o
   5  11   9        160.40        143.22        11.06 o
   6  11   9         30.19         34.67         6.83 o
   7  11   9         12.52         11.94         6.10 o
   8  11   9         39.32         32.49         9.48 o
 -19  12   9         45.14         46.65        11.35 o
 -18  12   9         20.27         24.45         6.86 o
 -17  12   9          1.23         11.09         4.66 o
 -16  12   9         61.85         52.99         6.54 o
 -15  12   9         43.39         32.14         5.68 o
 -14  12   9        108.39        105.19         6.33 o
 -13  12   9         44.90         43.02         5.16 o
 -12  12   9         71.73         67.45         6.57 o
 -11  12   9        163.65        139.07         9.23 o
 -10  12   9         44.10         41.69         5.72 o
  -9  12   9         39.85         49.03         5.65 o
  -8  12   9        403.71        394.78        11.28 o
  -7  12   9        119.75        123.07         5.00 o
  -6  12   9        205.40        190.76         7.90 o
  -5  12   9         35.13         34.91         3.73 o
  -4  12   9         65.42         64.03         4.16 o
  -3  12   9        122.43        104.27        12.53 o
  -2  12   9         39.72         46.11         8.02 o
  -1  12   9         72.91         75.31        11.46 o
   0  12   9        230.07        217.99        13.25 o
   1  12   9         69.12         62.95         7.69 o
   2  12   9        191.27        172.56        11.14 o
   3  12   9         16.84         14.94         5.71 o
   4  12   9         24.79         26.60         6.88 o
   5  12   9          4.52          3.96         5.28 o
   6  12   9         15.79         30.87         7.42 o
   7  12   9         29.34         40.71        11.85 o
 -19  13   9         28.92         27.29         9.41 o
 -18  13   9          4.02          4.67         8.12 o
 -17  13   9          6.23          9.91         5.10 o
 -16  13   9         54.74         53.86         7.20 o
 -15  13   9          1.18          8.27         4.57 o
 -14  13   9         16.21         31.63         4.41 o
 -13  13   9         29.28         26.47         5.42 o
 -12  13   9         44.89         39.02         6.68 o
 -11  13   9         60.16         65.14         6.47 o
 -10  13   9        102.00         90.23         6.99 o
  -9  13   9         62.63         62.77         5.45 o
  -8  13   9        145.94        149.21         8.17 o
  -7  13   9         23.97         23.66         5.79 o
  -6  13   9         91.20         77.20         7.23 o
  -5  13   9         13.57         11.15         5.48 o
  -4  13   9         50.73         44.77         9.22 o
  -3  13   9         12.27         13.95         7.12 o
  -2  13   9         27.86         20.85         8.51 o
  -1  13   9         69.04         63.19        10.97 o
   0  13   9          4.46          0.69         5.42 o
   1  13   9         54.02         53.41         7.61 o
   2  13   9          2.39          3.95         4.93 o
   3  13   9         47.41         54.51         7.92 o
   4  13   9          0.79          6.00         5.58 o
   5  13   9         28.90         38.55         7.98 o
   6  13   9         28.65         37.43        14.49 o
 -19  14   9         23.56         46.41        14.24 o
 -18  14   9          6.42          3.88         6.22 o
 -17  14   9         13.65         34.06         6.19 o
 -16  14   9         10.62         13.07         5.18 o
 -15  14   9          2.01         15.63         4.33 o
 -14  14   9          0.02          3.97         3.97 o
 -13  14   9         16.07         27.90         6.04 o
 -12  14   9        108.15        109.05         8.81 o
 -11  14   9         15.43         15.44         5.68 o
 -10  14   9          4.85          8.69         4.16 o
  -9  14   9        253.07        238.00        11.40 o
  -8  14   9         69.80         74.19         6.84 o
  -7  14   9        108.26        113.39         9.57 o
  -6  14   9         24.19         23.51         5.63 o
  -5  14   9          4.93         10.44         5.81 o
  -4  14   9          6.19         17.05         6.69 o
  -3  14   9         37.47         37.44         8.08 o
  -2  14   9        191.50        171.06        12.95 o
  -1  14   9         54.26         56.78         7.62 o
   0  14   9        108.17         73.20         8.34 o
   1  14   9          1.98          6.32         5.55 o
   2  14   9         66.44         81.06         9.43 o
   3  14   9          9.51         14.64         6.36 o
   4  14   9          7.60         16.80        13.27 o
 -19  15   9          4.90         48.61        17.90 o
 -18  15   9          5.30          3.87         8.06 o
 -17  15   9         20.55         26.07         6.94 o
 -16  15   9         13.19         18.62         5.42 o
 -15  15   9         19.97         26.88         5.28 o
 -14  15   9          2.02          5.44         4.03 o
 -13  15   9          1.18          6.86         5.67 o
 -12  15   9         43.42         47.21         7.05 o
 -11  15   9         54.60         60.78         7.71 o
 -10  15   9         36.95         41.87         6.99 o
  -9  15   9          3.34         11.51         5.19 o
  -8  15   9         22.13         21.72         6.09 o
  -7  15   9         48.24         40.41         6.41 o
  -6  15   9         56.49         59.14         9.40 o
  -5  15   9          7.51         14.10         7.21 o
  -4  15   9         17.80         20.27         7.32 o
  -3  15   9         16.94         19.47         7.24 o
  -2  15   9          2.41         12.66         5.55 o
  -1  15   9          1.97          4.49         5.24 o
   0  15   9         42.96         59.98         8.77 o
   1  15   9         30.18         33.53         7.35 o
   2  15   9         45.63         65.57        10.18 o
   3  15   9         21.47         16.72        11.81 o
 -18  16   9          1.84          0.05        10.64 o
 -17  16   9         22.00         28.99        10.23 o
 -16  16   9         23.03         22.01         8.19 o
 -15  16   9         13.24         30.73         5.87 o
 -14  16   9         10.62         17.93         5.19 o
 -13  16   9         54.75         55.44         8.25 o
 -12  16   9         61.87         61.63         9.14 o
 -11  16   9         39.97         44.48         8.83 o
 -10  16   9          8.20         16.52         6.04 o
  -9  16   9         11.35         20.32         6.71 o
  -8  16   9         23.18         26.36         6.72 o
  -7  16   9         37.91         39.74         8.20 o
  -6  16   9         58.18         81.34        13.45 o
  -5  16   9        160.12        154.86        13.79 o
  -4  16   9         24.71         27.25         8.43 o
  -3  16   9         47.52         65.44         8.47 o
  -2  16   9         66.42         72.15         9.33 o
  -1  16   9         30.11         33.36         7.36 o
   0  16   9         25.65         25.45         8.09 o
   1  16   9          3.59         11.21         8.22 o
   2  16   9          9.50         18.88        12.92 o
 -17  17   9          0.67         22.57        15.92 o
 -16  17   9         22.00         23.08         8.58 o
 -15  17   9         20.55         35.58         8.57 o
 -14  17   9         13.65         31.10         9.14 o
 -13  17   9          6.23         12.55         7.23 o
 -12  17   9          1.23          2.63         6.41 o
 -11  17   9         20.26         20.93         8.61 o
 -10  17   9         16.39         22.12         6.83 o
  -9  17   9         37.39         41.06         8.97 o
  -8  17   9         11.58         18.44         7.90 o
  -7  17   9         10.10          5.94         7.01 o
  -6  17   9         30.22         38.74         9.55 o
  -5  17   9          4.56          6.10         7.23 o
  -4  17   9          0.81         12.37         7.91 o
  -3  17   9          9.50         11.81         6.18 o
  -2  17   9         45.63         77.09        13.16 o
  -1  17   9          3.59          9.68         8.99 o
   0  17   9         25.69         28.77        15.42 o
 -16  18   9          1.82         99.37        23.16 o
 -15  18   9          5.31         70.76        75.06 o
 -14  18   9          6.41          6.53        10.80 o
 -13  18   9          4.02          5.23         7.83 o
 -12  18   9         20.30         34.11         8.90 o
 -11  18   9          6.03         14.19         7.74 o
 -10  18   9         23.29         27.22         8.37 o
  -9  18   9         45.51         54.86        10.72 o
  -8  18   9          2.38          4.22         7.16 o
  -7  18   9         12.49         17.38         8.55 o
  -6  18   9         15.74         28.85         9.37 o
  -5  18   9         28.83         48.98        11.18 o
  -4  18   9          7.57          9.53        11.58 o
  -3  18   9         21.47         25.86        13.72 o
 -15  19   9          4.87          0.19        11.43 o
 -14  19   9         23.51          9.15        11.19 o
 -13  19   9         28.92         22.24        14.24 o
 -12  19   9         45.20         33.91        16.32 o
  -6  19   9         28.66         41.29        14.95 o
  -5  19   9          2.15          0.02        11.59 o
  -4  19   9         10.39          4.48        10.30 o
  -1   1  10        813.27        986.67        18.64 o
   0   1  10        385.89        402.06         8.88 o
   1   1  10        471.25        511.89        10.62 o
  -3   2  10       1344.17       1640.09        21.06 o
  -2   2  10       2734.56       2883.69        25.03 o
  -1   2  10        470.42        506.49        13.05 o
   0   2  10        367.84        731.86        13.15 o
   1   2  10        762.22        764.11        11.07 o
   2   2  10       1429.52       1553.60        12.77 o
  -5   3  10        353.52        380.10         8.55 o
  -4   3  10        816.83        767.44        12.98 o
  -3   3  10       1720.39       1969.88        21.97 o
  -2   3  10       1344.79       1678.64        18.88 o
  -1   3  10        762.43        781.84        10.78 o
   0   3  10       2414.53       2630.41        19.76 o
   1   3  10         64.74        139.69        10.33 o
   2   3  10       1097.91       1155.19        11.48 o
   3   3  10        251.64        245.21         5.95 o
  -7   4  10         15.31         20.12         2.18 o
  -6   4  10        120.30        140.43         4.27 o
  -5   4  10        431.66        433.62         7.90 o
  -4   4  10        943.97        970.62        10.71 o
  -3   4  10        817.13        768.07         9.69 o
  -2   4  10       1429.44       1573.44        16.20 o
  -1   4  10         64.78        143.60         9.94 o
   0   4  10        310.58        325.92         9.53 o
   1   4  10        280.08        290.63         9.02 o
   2   4  10        372.21        393.29        18.58 o
   3   4  10        441.34        469.90        13.59 o
   4   4  10        299.36        278.95        21.56 o
  -9   5  10         41.03         36.88         6.12 o
  -8   5  10        113.68         94.85         3.62 o
  -7   5  10        247.49        246.11         5.54 o
  -6   5  10       1017.34       1046.22         9.97 o
  -5   5  10        184.51        173.09         3.62 o
  -4   5  10        431.86        424.79         6.22 o
  -3   5  10        353.66        374.94         6.00 o
  -2   5  10       1096.66       1146.14        13.05 o
  -1   5  10        280.37        289.62         9.24 o
   0   5  10         99.96        103.19         5.24 o
   1   5  10        319.91        260.90        12.77 o
   2   5  10         75.19        126.44         9.27 o
   3   5  10        657.46        598.46        17.92 o
   4   5  10         36.66         37.73         5.74 o
   5   5  10        142.99        142.19         7.73 o
 -11   6  10        121.13        110.52         7.29 o
 -10   6  10        156.05        156.45         6.63 o
  -9   6  10        352.52        342.61        10.52 o
  -8   6  10        404.44        393.34         8.26 o
  -7   6  10         90.01         91.87         3.64 o
  -6   6  10        233.62        231.93         5.06 o
  -5   6  10       1016.45       1043.12         9.07 o
  -4   6  10        120.13        136.57         3.62 o
  -3   6  10        251.50        232.59         6.19 o
  -2   6  10        372.82        415.84         5.70 o
  -1   6  10        320.39        283.18         6.84 o
   0   6  10        107.53         96.07         2.90 o
   1   6  10        165.20        157.16         6.06 o
   2   6  10        300.77        353.90        12.39 o
   3   6  10        247.27        237.88        10.65 o
   4   6  10        847.52        761.22        13.75 o
   5   6  10        129.87        134.34         6.26 o
   6   6  10         15.35          9.51         3.10 o
 -13   7  10          2.02          2.35         3.41 o
 -12   7  10        218.66        204.06         7.76 o
 -11   7  10        106.58         95.95         5.14 o
 -10   7  10        150.47        158.66         7.42 o
  -9   7  10        538.73        499.38        11.87 o
  -8   7  10        104.43        111.23         5.75 o
  -7   7  10         19.54         20.15         2.59 o
  -6   7  10         90.19         87.89         3.61 o
  -5   7  10        246.93        241.09         4.93 o
  -4   7  10         15.46         18.01         1.49 o
  -3   7  10        440.34        485.84         5.82 o
  -2   7  10         75.37        117.99         3.11 o
  -1   7  10        165.29        153.97         4.66 o
   0   7  10         27.70         27.61         2.41 o
   1   7  10         51.82         51.83         3.99 o
   2   7  10        502.24        474.85        15.16 o
   3   7  10       1259.29       1095.74        16.87 o
   4   7  10         58.83         77.09         5.44 o
   5   7  10         78.76         76.69         5.32 o
   6   7  10         30.99         28.44         4.23 o
   7   7  10         58.02         56.48         5.28 o
 -15   8  10          1.79          3.97         3.43 o
 -14   8  10         62.79         61.87         5.70 o
 -13   8  10        149.51        123.49         5.99 o
 -12   8  10        319.40        286.62         8.74 o
 -11   8  10         76.04         53.95         5.36 o
 -10   8  10         62.28         55.96         5.07 o
  -9   8  10        295.26        294.36        10.34 o
  -8   8  10         27.01         32.64         4.45 o
  -7   8  10        104.05        113.12         4.63 o
  -6   8  10        405.20        395.33         5.99 o
  -5   8  10        114.16         91.68         3.19 o
  -4   8  10        300.17        315.28         4.76 o
  -3   8  10        656.45        577.20         6.92 o
  -2   8  10        301.04        323.62         5.80 o
  -1   8  10         51.99         39.15         2.86 o
   0   8  10        911.30        770.17        10.38 o
   1   8  10          5.01          4.98         1.44 o
   2   8  10        318.83        264.35         9.22 o
   3   8  10         21.24         26.31         3.82 o
   4   8  10         95.85         96.69         5.77 o
   5   8  10        165.53        145.27         7.02 o
   6   8  10          4.99          6.52         3.24 o
   7   8  10         13.81         13.64         4.55 o
   8   8  10         16.49         14.82         5.01 o
 -17   9  10         51.88         60.51         7.09 o
 -16   9  10          0.03          3.21         4.64 o
 -15   9  10         11.01          9.66         3.61 o
 -14   9  10         12.54         14.13         4.69 o
 -13   9  10         59.17         70.34         5.44 o
 -12   9  10        186.42        156.79         7.68 o
 -11   9  10         16.42         24.40         4.10 o
 -10   9  10        154.87        139.00         8.00 o
  -9   9  10        261.22        211.74         6.16 o
  -8   9  10        295.07        297.30         7.00 o
  -7   9  10        538.43        485.63         7.57 o
  -6   9  10        352.08        336.77         5.66 o
  -5   9  10         40.90         30.60         1.92 o
  -4   9  10         36.79         35.62         2.41 o
  -3   9  10        246.95        223.99         6.59 o
  -2   9  10        502.14        419.53        11.31 o
  -1   9  10          5.04          5.18         2.91 o
   0   9  10        707.51        608.53        23.61 o
   1   9  10       1031.46        923.99        20.35 o
   2   9  10        541.22        432.80        13.52 o
   3   9  10        325.01        290.68         8.02 o
   4   9  10         61.81         49.25         5.83 o
   5   9  10        113.86        104.08         7.91 o
   6   9  10        187.71        190.67        10.47 o
   7   9  10         37.83         40.42         6.28 o
   8   9  10          2.71          4.64         5.09 o
   9   9  10         22.37         20.54         5.87 o
 -19  10  10          7.38          9.91        10.49 o
 -18  10  10         30.11         38.54         6.60 o
 -17  10  10         36.71         46.67         7.76 o
 -16  10  10         45.36         50.03         6.40 o
 -15  10  10          4.87          6.00         4.36 o
 -14  10  10         52.47         46.79         7.08 o
 -13  10  10         20.94         16.58         3.33 o
 -12  10  10         30.41         36.60         5.05 o
 -11  10  10        156.57        120.90         8.25 o
 -10  10  10        176.33        181.75         8.96 o
  -9  10  10        154.73        144.93         5.90 o
  -8  10  10         62.23         54.26         3.77 o
  -7  10  10        150.19        157.85         4.60 o
  -6  10  10        155.90        155.08         4.14 o
  -5  10  10        143.29        144.43         4.95 o
  -4  10  10        847.66        736.18         8.57 o
  -3  10  10       1260.14       1112.15        16.01 o
  -2  10  10        318.33        251.35         8.74 o
  -1  10  10       1031.80        875.64        14.63 o
   0  10  10        954.12        922.31        21.68 o
   1  10  10         36.28         39.45         6.39 o
   2  10  10          2.98          5.70         4.47 o
   3  10  10        107.76         88.60         7.66 o
   4  10  10         15.10         21.52         4.83 o
   5  10  10          9.17         17.68         5.14 o
   6  10  10        116.38        120.38         9.59 o
   7  10  10         33.55         29.91         5.85 o
   8  10  10         14.12         12.73         5.89 o
   9  10  10          4.88          4.57         7.80 o
 -19  11  10         18.20          7.20         7.86 o
 -18  11  10          5.24          9.93         6.63 o
 -17  11  10        115.97        135.86        12.19 o
 -16  11  10          2.83          7.64         5.08 o
 -15  11  10          0.07          7.76         5.52 o
 -14  11  10         36.62         26.53         4.39 o
 -13  11  10         18.85         16.31         3.99 o
 -12  11  10         38.95         40.16         5.62 o
 -11  11  10         25.54         23.32         5.72 o
 -10  11  10        156.66        117.28         8.31 o
  -9  11  10         16.45         21.64         2.73 o
  -8  11  10         75.98         61.03         4.03 o
  -7  11  10        106.42         98.66         3.75 o
  -6  11  10        120.98        113.48         4.96 o
  -5  11  10        129.96        127.04         4.99 o
  -4  11  10         58.83         70.50         4.03 o
  -3  11  10         21.26         16.86         2.34 o
  -2  11  10        540.60        447.96        11.99 o
  -1  11  10         36.24         38.31         6.60 o
   0  11  10         26.31         22.52         5.52 o
   1  11  10         35.88         38.24         5.79 o
   2  11  10          2.63          3.66         4.02 o
   3  11  10         61.75         53.33         6.29 o
   4  11  10         11.17         13.47         4.98 o
   5  11  10          6.35          8.36         5.80 o
   6  11  10         30.55         30.51         6.96 o
   7  11  10         18.35         15.34         6.35 o
   8  11  10          0.22          0.06         8.00 o
 -19  12  10          8.32         15.71        11.75 o
 -18  12  10          6.23         10.09         8.05 o
 -17  12  10         50.64         72.17         8.44 o
 -16  12  10          4.87          8.41         4.79 o
 -15  12  10          3.71          8.89         4.63 o
 -14  12  10         18.58         19.80         4.14 o
 -13  12  10          4.06         14.89         4.72 o
 -12  12  10         85.99         83.02         7.03 o
 -11  12  10         38.77         40.40         5.67 o
 -10  12  10         30.44         35.46         4.93 o
  -9  12  10        186.42        165.21         9.07 o
  -8  12  10        319.02        300.95        10.60 o
  -7  12  10        218.50        210.66         8.95 o
  -6  12  10         15.42          9.29         3.20 o
  -5  12  10         78.95         77.32         8.19 o
  -4  12  10         95.78        102.53         9.19 o
  -3  12  10        325.25        317.64        18.52 o
  -2  12  10          2.97         10.99         8.22 o
  -1  12  10         35.85         39.26         7.08 o
   0  12  10          9.73         16.97         6.61 o
   1  12  10          4.97          5.66         4.77 o
   2  12  10         54.55         52.26         7.49 o
   3  12  10         22.09         21.84         6.23 o
   4  12  10         58.91         76.08         9.01 o
   5  12  10         32.01         36.54         7.52 o
   6  12  10         85.66         94.01        11.56 o
   7  12  10          7.42         13.73        12.13 o
 -19  13  10          7.43         15.37        11.09 o
 -18  13  10          3.54          1.56         8.07 o
 -17  13  10         16.71         16.08         5.49 o
 -16  13  10          3.31          9.61         4.96 o
 -15  13  10         15.66         29.20         5.50 o
 -14  13  10         50.52         45.08         5.61 o
 -13  13  10        100.93        104.97         7.99 o
 -12  13  10          4.03          9.85         4.84 o
 -11  13  10         18.75         17.42         5.23 o
 -10  13  10         20.85         13.57         4.02 o
  -9  13  10         59.40         70.54         6.15 o
  -8  13  10        149.64        120.02         7.52 o
  -7  13  10          2.00          2.42         3.62 o
  -6  13  10         30.90         37.20         7.17 o
  -5  13  10        165.72        142.34        10.73 o
  -4  13  10         61.71         51.79         9.80 o
  -3  13  10        107.75         94.24        13.14 o
  -2  13  10          2.66         10.62         7.52 o
  -1  13  10          5.02          6.37         7.34 o
   0  13  10         26.42         25.98         7.08 o
   1  13  10          3.02          3.57         4.88 o
   2  13  10         22.62         22.70         5.92 o
   3  13  10         31.28         41.36         7.38 o
   4  13  10          9.33         18.18         6.78 o
   5  13  10         12.23         17.69         8.99 o
 -19  14  10          1.59          0.10        12.47 o
 -18  14  10          3.44         20.07        10.49 o
 -17  14  10         48.92         48.34         7.86 o
 -16  14  10         80.17         89.78         7.60 o
 -15  14  10         46.36         57.13         6.80 o
 -14  14  10          0.72         10.60         4.17 o
 -13  14  10         50.51         52.43         7.14 o
 -12  14  10         18.52         23.84         5.71 o
 -11  14  10         36.63         40.36         6.25 o
 -10  14  10         52.48         52.75         6.55 o
  -9  14  10         12.57         12.57         4.37 o
  -8  14  10         62.88         59.38         7.30 o
  -7  14  10         58.02         65.13         7.46 o
  -6  14  10          5.01          7.42         5.18 o
  -5  14  10        113.78        112.95        11.12 o
  -4  14  10         15.10         13.36         7.75 o
  -3  14  10         61.74         55.56        10.72 o
  -2  14  10         54.50         39.92        10.19 o
  -1  14  10          2.97          2.88         8.16 o
   0  14  10         14.92         17.20         7.19 o
   1  14  10         31.24         34.88         8.50 o
   2  14  10          1.54          3.48         6.23 o
   3  14  10          6.76         10.45         6.29 o
   4  14  10         13.10         16.33         8.51 o
 -18  15  10         73.04         55.14        41.31 o
 -17  15  10         35.81         44.34         7.56 o
 -16  15  10          1.11          6.99         4.99 o
 -15  15  10         27.07         27.47         5.54 o
 -14  15  10         46.39         68.34         7.89 o
 -13  15  10         15.67         24.16         6.01 o
 -12  15  10          3.67          4.95         4.84 o
 -11  15  10          0.07          1.81         4.82 o
 -10  15  10          4.92          9.37         5.59 o
  -9  15  10         11.01          9.71         5.30 o
  -8  15  10          1.75          5.89         5.09 o
  -7  15  10         13.83         16.62         5.74 o
  -6  15  10        187.61        200.72        14.33 o
  -5  15  10          9.19         17.40         7.45 o
  -4  15  10         11.21         24.43         8.44 o
  -3  15  10         22.12         21.56         7.67 o
  -2  15  10         22.60         21.50         7.44 o
  -1  15  10         31.33         34.70         7.21 o
   0  15  10        134.73        141.70        11.37 o
   1  15  10         67.76         86.53         9.84 o
   2  15  10         89.80        122.21        15.35 o
   3  15  10          6.08         11.99        12.01 o
 -18  16  10         57.37         66.18        18.67 o
 -17  16  10         43.31         40.58        11.19 o
 -16  16  10         50.62         57.83         8.99 o
 -15  16  10          1.12          4.45         4.42 o
 -14  16  10         80.17        106.94        10.05 o
 -13  16  10          3.31          9.23         5.58 o
 -12  16  10          4.87          8.23         6.53 o
 -11  16  10          2.86          5.55         6.55 o
 -10  16  10         45.52         44.02         7.18 o
  -9  16  10          0.04          3.30         5.56 o
  -8  16  10         16.41         24.25         6.62 o
  -7  16  10         37.72         47.97         9.13 o
  -6  16  10        116.10        129.07        13.83 o
  -5  16  10          6.35         19.69         7.79 o
  -4  16  10         58.85         76.03        10.86 o
  -3  16  10         31.20         38.37         8.64 o
  -2  16  10          1.55         10.12         7.33 o
  -1  16  10         67.63         78.18         9.49 o
   0  16  10          3.69          9.42         8.09 o
   1  16  10         15.54         21.21        13.49 o
   2  16  10         34.07         36.51        15.06 o
 -16  17  10         43.25         73.18        28.54 o
 -15  17  10         35.81         44.37         8.20 o
 -14  17  10         48.91         48.67         9.59 o
 -13  17  10         16.71         14.89         7.27 o
 -12  17  10         50.65         60.78         9.93 o
 -11  17  10        115.93        140.13        13.06 o
 -10  17  10         36.62         42.82         7.61 o
  -9  17  10         51.77         60.30         8.46 o
  -8  17  10          2.69          5.52         6.69 o
  -7  17  10         33.52         32.70         8.83 o
  -6  17  10         30.59         34.30         8.71 o
  -5  17  10         31.95         49.43        10.01 o
  -4  17  10          9.31         15.99         7.80 o
  -3  17  10          6.80         20.40         9.38 o
  -2  17  10         89.82        122.71        16.00 o
  -1  17  10         15.57         11.79         8.85 o
 -15  18  10         72.99        102.37        19.48 o
 -14  18  10          3.44         13.72        13.30 o
 -13  18  10          3.54         12.70         9.07 o
 -12  18  10          6.22          5.99         8.47 o
 -11  18  10          5.27          4.73         8.25 o
 -10  18  10         30.20         39.78         9.64 o
  -9  18  10         22.42         30.84         9.15 o
  -8  18  10         14.12         13.52         8.04 o
  -7  18  10         18.35         31.80        10.58 o
  -4  18  10         13.08         20.80        12.96 o
  -3  18  10          6.09          0.06        11.24 o
  -5  19  10          4.62          7.46        10.85 o
  -1   1  11       1791.35       1790.81        19.83 o
   0   1  11         32.69         83.77         4.09 o
   1   1  11       2516.03       2712.00        20.76 o
  -3   2  11        152.05        133.19         6.10 o
  -2   2  11       1040.57       1189.03        17.42 o
  -1   2  11       2519.36       2709.65        22.74 o
   0   2  11          1.48         14.11         3.62 o
   1   2  11        481.05        519.28         8.02 o
   2   2  11        108.15         97.88         3.72 o
  -5   3  11        779.01        804.46        11.02 o
  -4   3  11        205.12        216.70         7.23 o
  -3   3  11        341.51        516.71        10.65 o
  -2   3  11        152.02        131.76         5.73 o
  -1   3  11        482.27        512.57         8.43 o
   0   3  11        708.59        763.88         8.04 o
   1   3  11        435.61        423.48         7.18 o
   2   3  11        168.70        168.15         5.06 o
   3   3  11         75.00         81.23         4.50 o
  -7   4  11        381.64        342.02         9.01 o
  -6   4  11        182.63        177.08         4.94 o
  -5   4  11        106.40        123.48         5.45 o
  -4   4  11         44.02         59.34         3.58 o
  -3   4  11        204.99        220.34         6.70 o
  -2   4  11        108.11         94.87         4.71 o
  -1   4  11        436.68        421.44        10.10 o
   0   4  11        298.62        312.82         6.93 o
   1   4  11        576.46        547.53        13.34 o
   2   4  11        464.60        451.80        18.82 o
   3   4  11        486.82        442.44        29.18 o
   4   4  11       1086.22        944.28        15.76 o
  -9   5  11         85.98         69.81        10.08 o
  -8   5  11        406.03        382.70         7.99 o
  -7   5  11         70.03         84.32         3.16 o
  -6   5  11        224.50        194.88         7.94 o
  -5   5  11        168.34        178.30         4.79 o
  -4   5  11        106.50        122.46         3.91 o
  -3   5  11        779.09        798.37         8.74 o
  -2   5  11        168.95        140.83         6.14 o
  -1   5  11        576.25        533.43        12.30 o
   0   5  11         27.19         28.41         3.08 o
   1   5  11         11.00         16.34         4.75 o
   2   5  11        332.42        311.03        20.16 o
   3   5  11        305.54        291.39        15.86 o
   4   5  11        272.86        287.77        20.90 o
   5   5  11        595.71        522.55        15.32 o
 -11   6  11        224.03        205.35         9.26 o
 -10   6  11        257.60        213.72         8.81 o
  -9   6  11        283.68        242.38        11.82 o
  -8   6  11         86.57         83.63         3.42 o
  -7   6  11        366.89        347.73         7.04 o
  -6   6  11        227.21        244.49         5.47 o
  -5   6  11        224.71        215.46         4.38 o
  -4   6  11        182.73        175.40         3.69 o
  -3   6  11         75.13         82.79         2.45 o
  -2   6  11        464.33        477.78         7.05 o
  -1   6  11         10.95         12.41         2.10 o
   0   6  11         49.25         71.57         3.66 o
   1   6  11        136.11        153.61         5.12 o
   2   6  11         61.08         67.56         7.06 o
   3   6  11        611.79        629.54        18.60 o
   4   6  11        967.55        853.14        18.99 o
   5   6  11         35.01         41.80         4.54 o
   6   6  11        150.23        129.42         6.77 o
 -13   7  11         16.96         25.44         4.21 o
 -12   7  11         23.40         29.19         4.67 o
 -11   7  11        184.65        159.00         8.54 o
 -10   7  11        216.84        224.48         9.62 o
  -9   7  11         69.37         65.73         4.43 o
  -8   7  11        537.50        525.53         9.60 o
  -7   7  11          3.45          4.92         1.91 o
  -6   7  11        365.75        349.37         6.73 o
  -5   7  11         69.53         82.63         2.79 o
  -4   7  11        380.56        322.61         4.93 o
  -3   7  11        487.00        479.63         6.80 o
  -2   7  11        331.94        326.74         5.87 o
  -1   7  11        136.09        147.25         4.47 o
   0   7  11        357.12        298.34        14.45 o
   1   7  11        219.93        189.68         7.41 o
   2   7  11        272.91        264.06        11.53 o
   3   7  11         93.36        104.97         5.97 o
   4   7  11        477.35        444.83        11.79 o
   5   7  11         73.94         76.10         5.15 o
   6   7  11        304.85        281.12        10.32 o
   7   7  11         74.15         88.89         6.10 o
 -15   8  11         52.01         50.85         6.31 o
 -14   8  11          1.21          5.33         3.64 o
 -13   8  11         32.95         23.33         3.60 o
 -12   8  11         14.88         14.76         3.43 o
 -11   8  11         55.45         47.16         5.25 o
 -10   8  11         47.25         44.23         5.68 o
  -9   8  11        251.40        248.30         8.79 o
  -8   8  11         12.52         12.30         2.71 o
  -7   8  11        537.90        527.08         7.79 o
  -6   8  11         86.48         85.46         2.79 o
  -5   8  11        405.89        377.83         5.66 o
  -4   8  11       1085.92        993.25         9.94 o
  -3   8  11        305.54        278.80         6.40 o
  -2   8  11         60.97         53.78         2.98 o
  -1   8  11        219.94        187.35         5.06 o
   0   8  11          3.45         12.50         2.71 o
   1   8  11         98.83         83.69         4.17 o
   2   8  11         90.72         93.06         4.26 o
   3   8  11         87.46         73.90         5.66 o
   4   8  11         58.77         48.72         4.86 o
   5   8  11          1.10          4.59         3.32 o
   6   8  11        127.32        115.29         8.28 o
   7   8  11         43.78         45.18         6.42 o
   8   8  11          1.51          4.10         4.78 o
 -17   9  11         93.82         97.88         8.93 o
 -16   9  11          4.19          4.39         4.67 o
 -15   9  11          9.32          9.68         4.85 o
 -14   9  11         10.16         21.14         5.28 o
 -13   9  11         29.02         31.46         4.45 o
 -12   9  11         53.49         48.33         4.89 o
 -11   9  11         66.95         56.89         5.17 o
 -10   9  11         47.18         44.76         4.19 o
  -9   9  11        426.81        428.89        10.93 o
  -8   9  11        251.12        239.88         7.43 o
  -7   9  11         69.26         59.25         3.12 o
  -6   9  11        282.88        221.66         5.19 o
  -5   9  11         85.96         69.42         2.94 o
  -4   9  11        273.36        287.41         5.89 o
  -3   9  11        611.81        609.75        10.57 o
  -2   9  11        273.02        255.60         6.13 o
  -1   9  11         98.67         93.16         4.89 o
   0   9  11        415.22        291.81        12.15 o
   1   9  11        141.03        106.78         6.34 o
   2   9  11        400.32        387.31         9.88 o
   3   9  11         16.78         19.67         5.13 o
   4   9  11         31.55         29.26         5.64 o
   5   9  11         57.74         50.58         6.18 o
   6   9  11         16.75         19.75         5.39 o
   7   9  11         45.72         58.26         6.87 o
   8   9  11         61.29         55.77         7.17 o
   9   9  11         12.20         14.35         5.95 o
 -18  10  11          1.55          6.42         6.53 o
 -17  10  11         78.52         94.78         9.83 o
 -16  10  11         10.08         12.76         8.24 o
 -15  10  11         17.91         18.55         5.27 o
 -14  10  11         12.53         14.09         5.02 o
 -13  10  11         58.56         59.58         5.63 o
 -12  10  11        128.88        136.13         8.48 o
 -11  10  11         69.99         71.20         7.68 o
 -10  10  11         20.12         10.25         3.47 o
  -9  10  11         47.02         41.36         4.02 o
  -8  10  11         47.31         43.76         3.38 o
  -7  10  11        216.85        221.65         5.28 o
  -6  10  11        257.92        213.43         4.64 o
  -5  10  11        595.68        527.12         8.52 o
  -4  10  11        968.50        841.82         9.05 o
  -3  10  11         93.31         95.09         4.61 o
  -2  10  11         90.84         95.99         5.01 o
  -1  10  11        140.80        122.07         6.35 o
   0  10  11        240.46        219.17        11.54 o
   1  10  11        144.29        126.71         9.10 o
   2  10  11        359.67        355.50        14.38 o
   3  10  11         40.80         29.99         5.42 o
   4  10  11          0.44          5.55         4.56 o
   5  10  11         43.27         46.25         6.38 o
   6  10  11         14.61         21.94         5.82 o
   7  10  11         68.79         54.63         7.55 o
   8  10  11         25.87         27.26         6.36 o
   9  10  11         10.90         11.36        11.74 o
 -18  11  11          2.36          4.42         6.54 o
 -17  11  11          1.82         12.86         6.23 o
 -16  11  11         13.01         14.51         5.67 o
 -15  11  11         32.56         28.15         6.23 o
 -14  11  11         13.05         13.15         4.99 o
 -13  11  11         58.49         56.28         6.08 o
 -12  11  11         75.95         70.61         6.91 o
 -11  11  11         27.31         19.62         5.03 o
 -10  11  11         70.08         68.45         7.45 o
  -9  11  11         66.92         58.67         5.93 o
  -8  11  11         55.39         46.93         5.11 o
  -7  11  11        184.67        170.39         5.72 o
  -6  11  11        223.85        209.25         6.23 o
  -5  11  11         35.12         33.56         2.68 o
  -4  11  11        478.28        420.78         9.94 o
  -3  11  11         87.26         76.33         6.05 o
  -2  11  11        399.94        393.16        14.84 o
  -1  11  11        144.10        126.99         9.10 o
   0  11  11         11.19         10.33         4.47 o
   1  11  11        124.64        125.66         9.82 o
   2  11  11          2.05          4.38         4.47 o
   3  11  11         31.87         33.97         5.81 o
   4  11  11         42.78         52.26         6.50 o
   5  11  11          5.94          7.02         5.28 o
   6  11  11         25.91         29.82         6.97 o
   7  11  11          9.28          0.09         7.57 o
   8  11  11          4.35          2.49        10.85 o
 -18  12  11         31.70         41.37        12.65 o
 -17  12  11          3.43         10.08         6.42 o
 -16  12  11          0.42          2.05         4.77 o
 -15  12  11         78.52         63.12         7.91 o
 -14  12  11          3.74          3.57         3.76 o
 -13  12  11         22.27         24.37         5.72 o
 -12  12  11        115.15        106.84         7.70 o
 -11  12  11         76.06         76.79         7.24 o
 -10  12  11        128.76        138.94         8.02 o
  -9  12  11         53.37         50.44         5.29 o
  -8  12  11         14.91         20.74         4.67 o
  -7  12  11         23.37         31.12         5.54 o
  -6  12  11        150.43        131.10         7.96 o
  -5  12  11         73.83         74.03         7.63 o
  -4  12  11         58.64         56.28         7.99 o
  -3  12  11         16.77         26.29         6.60 o
  -2  12  11        359.22        384.70        21.59 o
  -1  12  11        124.31        124.66        11.45 o
   0  12  11         32.75         32.36         7.11 o
   1  12  11        128.10        134.36        10.28 o
   2  12  11         54.95         67.88         7.95 o
   3  12  11         31.57         33.28         7.15 o
   4  12  11         22.65         27.19         6.43 o
   5  12  11         16.50         28.90         7.38 o
   6  12  11          2.02          8.01         8.86 o
   7  12  11         25.21         17.44        12.68 o
 -18  13  11         52.98         84.34        28.59 o
 -17  13  11         67.67         83.64         8.38 o
 -16  13  11         30.81         36.14         6.50 o
 -15  13  11        107.75        121.20         8.76 o
 -14  13  11         25.40         28.41         4.82 o
 -13  13  11          2.22          5.31         4.31 o
 -12  13  11         22.15         20.62         5.62 o
 -11  13  11         58.57         50.26         6.96 o
 -10  13  11         58.63         61.17         6.47 o
  -9  13  11         29.07         29.43         4.59 o
  -8  13  11         32.93         27.35         4.86 o
  -7  13  11         16.99         17.65         4.80 o
  -6  13  11        304.98        274.48        15.11 o
  -5  13  11          1.10          9.16         5.78 o
  -4  13  11         31.46         32.80         7.23 o
  -3  13  11         40.80         31.34         9.46 o
  -2  13  11          2.05          6.89         7.69 o
  -1  13  11        128.41        127.12        14.35 o
   0  13  11        238.49        200.36        14.74 o
   1  13  11         55.70         53.99         7.50 o
   2  13  11         12.77         12.73         5.69 o
   3  13  11         11.08          7.25         6.01 o
   4  13  11         17.24         22.94         6.54 o
   5  13  11          8.73          9.05        12.34 o
 -18  14  11         54.07         86.67        19.49 o
 -17  14  11         16.22         26.65         6.98 o
 -16  14  11         25.93         27.52         6.08 o
 -15  14  11         83.61         94.91         7.84 o
 -14  14  11         15.48         25.05         5.71 o
 -13  14  11         25.45         30.36         6.46 o
 -12  14  11          3.68          7.93         4.88 o
 -11  14  11         13.02         17.65         5.22 o
 -10  14  11         12.60         16.62         4.58 o
  -9  14  11         10.17         13.03         4.29 o
  -8  14  11          1.22          3.22         4.82 o
  -7  14  11         74.06         91.30         8.01 o
  -6  14  11        127.34        117.02        10.45 o
  -5  14  11         57.57         52.00         8.21 o
  -4  14  11          0.44          6.44         7.80 o
  -3  14  11         31.86         33.37         9.97 o
  -2  14  11         54.92         55.51        11.13 o
  -1  14  11         55.55         58.31        11.68 o
   0  14  11         44.62         43.79         8.86 o
   1  14  11          1.20         13.93         6.93 o
   2  14  11         31.86         29.99         8.66 o
   3  14  11          7.17          9.26         9.51 o
   4  14  11          3.04          5.74        10.39 o
 -18  15  11         11.16         21.07        13.21 o
 -17  15  11          8.39         10.79         8.27 o
 -16  15  11         33.16         35.93         6.56 o
 -15  15  11         77.74         89.96         7.88 o
 -14  15  11         83.65         96.67         7.80 o
 -13  15  11        107.74        107.41         9.80 o
 -12  15  11         78.55         69.28         7.85 o
 -11  15  11         32.49         37.95         6.85 o
 -10  15  11         17.83         16.32         4.85 o
  -9  15  11          9.40          7.68         5.08 o
  -8  15  11         52.10         51.01         7.08 o
  -7  15  11         43.72         54.12         7.66 o
  -6  15  11         16.72         23.43         7.84 o
  -5  15  11         43.28         46.06         8.93 o
  -4  15  11         42.80         45.27         9.33 o
  -3  15  11         31.54         33.61         8.82 o
  -2  15  11         12.75         14.84         7.57 o
  -1  15  11          1.23          9.89         5.92 o
   0  15  11          0.89          8.88         6.04 o
   1  15  11          1.36         16.36         7.82 o
   2  15  11          9.96         24.81        14.07 o
   3  15  11         15.25         13.19        13.03 o
 -17  16  11          4.28          9.48        12.39 o
 -16  16  11          3.92          5.84         7.43 o
 -15  16  11         33.15         37.68         6.61 o
 -14  16  11         25.97         28.33         7.39 o
 -13  16  11         30.85         34.41         6.98 o
 -12  16  11          0.42          3.14         4.98 o
 -11  16  11         13.03         19.61         7.40 o
 -10  16  11         10.05         10.88         5.57 o
  -9  16  11          4.16         10.39         5.95 o
  -8  16  11          1.51          1.85         5.46 o
  -7  16  11         45.79         47.96        10.85 o
  -6  16  11         14.59         18.12         7.70 o
  -5  16  11          5.98         13.41         7.44 o
  -4  16  11         22.66         26.13         8.27 o
  -3  16  11         11.05          8.17         7.53 o
  -2  16  11         31.80         39.02         7.54 o
  -1  16  11          1.36          3.56         7.74 o
   0  16  11         29.20         23.40         9.99 o
   1  16  11         31.69         32.74        14.53 o
 -15  17  11          8.40         47.84        44.52 o
 -14  17  11         16.21         29.36         7.28 o
 -13  17  11         67.77         82.96        11.01 o
 -12  17  11          3.44         10.59         6.86 o
 -11  17  11          1.84          4.07         6.85 o
 -10  17  11         78.59         89.80         9.57 o
  -9  17  11         93.85        105.50        10.59 o
  -8  17  11         61.34         77.32        11.14 o
  -7  17  11         68.85         63.65        10.54 o
  -6  17  11         25.99         33.46        10.99 o
  -5  17  11         16.52         30.47         9.05 o
  -4  17  11         17.30         37.71        10.86 o
  -3  17  11          7.15         20.68         9.47 o
  -2  17  11          9.98         20.01        10.13 o
 -14  18  11         54.03         53.30        17.36 o
 -13  18  11         52.94         50.27        16.01 o
 -12  18  11         31.71         28.43        11.06 o
 -11  18  11          2.37          0.58         7.90 o
 -10  18  11          1.56          8.39         7.00 o
  -9  18  11         12.28         15.47        10.17 o
  -8  18  11         25.93         40.54        15.87 o
  -4  18  11          3.04          0.05        11.39 o
   0   0  12       4029.72       4501.03       134.26 o
  -1   1  12          1.42         32.34         4.19 o
   0   1  12       2276.62       2397.48        19.66 o
   1   1  12         62.53         93.97         5.60 o
  -3   2  12       1257.89       1236.37        14.86 o
  -2   2  12        710.18        808.12        13.17 o
  -1   2  12         62.28         97.20         6.08 o
   0   2  12       1235.89       1546.40        18.10 o
   1   2  12          6.30         13.64         2.98 o
   2   2  12         88.54        103.06         4.73 o
  -5   3  12         83.74        130.98         5.71 o
  -4   3  12        770.41        738.81        11.03 o
  -3   3  12       1114.78       1400.58        18.62 o
  -2   3  12       1256.49       1264.87        17.84 o
  -1   3  12          6.38         18.16         2.80 o
   0   3  12       2071.70       2136.64        15.08 o
   1   3  12         18.77         21.24         3.32 o
   2   3  12        306.45        330.44         8.46 o
   3   3  12        368.38        380.67        10.57 o
  -7   4  12        100.11        101.13         4.88 o
  -6   4  12         57.09         73.63         5.63 o
  -5   4  12        215.31        236.34        17.48 o
  -4   4  12          3.47         27.59         3.76 o
  -3   4  12        770.08        718.66        12.05 o
  -2   4  12         88.25        104.94         4.81 o
  -1   4  12         18.97         29.70         2.90 o
   0   4  12         42.99         49.37         5.46 o
   1   4  12         18.17         11.55         1.93 o
   2   4  12        116.04        115.91         9.71 o
   3   4  12        529.74        486.51        20.53 o
   4   4  12       1283.50       1068.20        16.02 o
  -9   5  12         90.51         75.25        13.27 o
  -8   5  12        805.49        772.30        12.11 o
  -7   5  12        167.95        203.52         5.68 o
  -6   5  12        160.53        183.30         6.53 o
  -5   5  12        677.05        656.49         8.53 o
  -4   5  12        215.33        212.29         5.22 o
  -3   5  12         83.83        122.19         4.52 o
  -2   5  12        306.09        303.17        11.30 o
  -1   5  12         18.32         11.54         1.89 o
   0   5  12         28.47         24.77         4.92 o
   1   5  12        410.05        393.97        11.86 o
   2   5  12        621.23        563.85        14.48 o
   3   5  12        274.94        278.46        18.64 o
   4   5  12         84.20         66.75         9.82 o
   5   5  12         35.50         35.33         6.16 o
 -11   6  12          0.07          2.79         3.48 o
 -10   6  12         37.68         33.55         5.84 o
  -9   6  12        380.72        342.25         8.55 o
  -8   6  12        187.73        145.64         4.79 o
  -7   6  12        350.85        340.42         6.44 o
  -6   6  12        125.38        126.64         4.81 o
  -5   6  12        160.45        189.61         4.41 o
  -4   6  12         57.29         69.70         3.23 o
  -3   6  12        367.37        363.65         8.95 o
  -2   6  12        115.91        115.42         5.13 o
  -1   6  12        409.14        394.66         8.54 o
   0   6  12        127.48        123.04         5.70 o
   1   6  12        387.68        368.07        18.41 o
   2   6  12         43.95         45.48         7.00 o
   3   6  12         30.36         31.03         5.13 o
   4   6  12        364.98        346.27        13.86 o
   5   6  12         33.54         41.86         4.58 o
   6   6  12        181.63        171.50         8.05 o
 -13   7  12         15.13         22.56         4.31 o
 -12   7  12        197.78        175.74        13.15 o
 -11   7  12        154.86        155.18         7.42 o
 -10   7  12         13.75         16.43         4.27 o
  -9   7  12        245.51        241.60         7.92 o
  -8   7  12        112.33        130.67         4.89 o
  -7   7  12        328.66        265.69         7.20 o
  -6   7  12        350.48        333.53         6.07 o
  -5   7  12        167.59        185.82         5.10 o
  -4   7  12         99.89         97.76         3.07 o
  -3   7  12        529.79        517.92         7.71 o
  -2   7  12        622.64        599.47        10.08 o
  -1   7  12        387.92        399.43         7.56 o
   0   7  12        327.48        307.79         7.05 o
   1   7  12        542.63        496.16        10.14 o
   2   7  12        360.76        311.72        12.29 o
   3   7  12        363.02        349.32        13.76 o
   4   7  12        199.55        173.97         7.72 o
   5   7  12         16.54         17.76         4.14 o
   6   7  12         38.04         43.13         5.02 o
   7   7  12          9.30          9.94         3.81 o
 -15   8  12          3.46          7.59         4.69 o
 -14   8  12         25.05         26.23         4.43 o
 -13   8  12         20.76         16.69         5.06 o
 -12   8  12         14.89         14.47         3.57 o
 -11   8  12         99.03         93.77         6.83 o
 -10   8  12         49.53         60.59         6.20 o
  -9   8  12        367.47        380.66         9.83 o
  -8   8  12        173.09        137.95         5.82 o
  -7   8  12        111.92        129.90         5.24 o
  -6   8  12        188.40        148.18         4.65 o
  -5   8  12        805.93        759.21        11.89 o
  -4   8  12       1283.88       1086.97        10.61 o
  -3   8  12        275.22        250.12         5.97 o
  -2   8  12         43.94         34.20         2.86 o
  -1   8  12        542.78        494.30         8.88 o
   0   8  12         16.99         26.49         3.68 o
   1   8  12         96.82        100.82         5.42 o
   2   8  12        166.09        154.32         6.98 o
   3   8  12        135.29        119.80         6.50 o
   4   8  12         52.68         54.23         4.82 o
   5   8  12         37.99         36.43         4.43 o
   6   8  12         12.26          8.99         4.81 o
   7   8  12          8.93         12.84         4.65 o
   8   8  12         75.71         62.09         7.29 o
 -17   9  12          1.79          7.09         5.42 o
 -16   9  12          5.00          7.74         5.84 o
 -15   9  12         29.36         29.78         5.80 o
 -14   9  12          5.33          9.68         4.92 o
 -13   9  12         30.57         28.07         4.61 o
 -12   9  12        121.83        125.33         7.94 o
 -11   9  12         43.73         43.99         5.15 o
 -10   9  12         87.40         72.94         7.74 o
  -9   9  12         53.93         46.42         4.34 o
  -8   9  12        367.14        372.33         9.04 o
  -7   9  12        245.55        234.58         5.70 o
  -6   9  12        380.51        347.05         5.94 o
  -5   9  12         90.41         83.73         3.16 o
  -4   9  12         84.05         84.72         3.82 o
  -3   9  12         30.11         33.55         2.83 o
  -2   9  12        360.62        330.36         7.16 o
  -1   9  12         96.88         96.41         4.35 o
   0   9  12        149.51        123.25         5.22 o
   1   9  12         29.50         32.25         3.81 o
   2   9  12          0.31          7.62         3.75 o
   3   9  12         44.45         38.34         5.68 o
   4   9  12         20.67         27.84         5.36 o
   5   9  12         16.90         14.53         4.81 o
   6   9  12         43.32         48.76         6.63 o
   7   9  12         50.06         41.83         6.72 o
   8   9  12         72.28         81.60         8.64 o
   9   9  12          6.83          9.89         6.76 o
 -18  10  12         19.94         18.65         8.97 o
 -17  10  12         11.19         15.71         6.58 o
 -16  10  12          8.61          6.38         6.56 o
 -15  10  12         38.61         45.66         6.78 o
 -14  10  12          7.00          7.43         4.89 o
 -13  10  12          8.63          7.69         3.64 o
 -12  10  12          1.11          7.62         4.31 o
 -11  10  12         24.58         18.32         4.63 o
 -10  10  12         62.60         64.50         9.18 o
  -9  10  12         87.45         60.97         5.31 o
  -8  10  12         49.68         47.55         4.03 o
  -7  10  12         13.73         14.23         2.05 o
  -6  10  12         37.60         35.66         2.47 o
  -5  10  12         35.67         41.05         2.81 o
  -4  10  12        364.29        324.57         9.62 o
  -3  10  12        362.91        329.92         8.56 o
  -2  10  12        166.30        160.56         7.72 o
  -1  10  12         29.55         39.93         6.03 o
   0  10  12        160.14        150.15        10.14 o
   1  10  12         81.72         82.37         8.00 o
   2  10  12         98.09        103.18         8.30 o
   3  10  12         85.50         91.81         8.06 o
   4  10  12          0.54          6.06         4.82 o
   5  10  12         33.08         26.28         5.97 o
   6  10  12         15.31         17.98         5.51 o
   7  10  12         37.57         40.31         6.44 o
   8  10  12          0.53          6.75         8.45 o
   9  10  12         14.89         30.28        12.91 o
 -18  11  12          4.63         12.36         7.76 o
 -17  11  12         12.69         24.95         7.12 o
 -16  11  12          8.56         19.50         6.22 o
 -15  11  12         32.78         32.05         6.80 o
 -14  11  12         99.19         89.81         7.68 o
 -13  11  12         78.80         78.85         6.62 o
 -12  11  12          8.07          5.60         4.19 o
 -11  11  12          7.95          6.21         4.93 o
 -10  11  12         24.56         17.27         4.55 o
  -9  11  12         43.61         39.61         5.85 o
  -8  11  12         99.09         94.50         6.98 o
  -7  11  12        154.85        156.27         7.38 o
  -6  11  12          0.07          3.47         2.87 o
  -5  11  12         33.35         36.46         4.48 o
  -4  11  12        199.09        177.23         8.01 o
  -3  11  12        135.35        123.28         7.29 o
  -2  11  12          0.31          6.16         3.77 o
  -1  11  12         81.55         78.53         7.70 o
   0  11  12         11.21          9.26         4.81 o
   1  11  12         62.74         66.64         7.59 o
   2  11  12         14.99         24.53         5.38 o
   3  11  12          7.22         10.94         5.03 o
   4  11  12         62.27         75.01         8.20 o
   5  11  12         28.01         30.12         6.16 o
   6  11  12         16.28         23.87         5.98 o
   7  11  12          2.09         14.74        13.33 o
 -18  12  12          4.73         12.83        14.15 o
 -17  12  12         26.63         27.00         8.36 o
 -16  12  12          0.50          8.26         5.61 o
 -15  12  12         62.41         65.98         9.73 o
 -14  12  12         76.35         73.68         7.54 o
 -13  12  12          8.47          9.68         4.79 o
 -12  12  12         11.53          7.20         4.14 o
 -11  12  12          8.02          5.43         4.19 o
 -10  12  12          1.10          5.22         4.06 o
  -9  12  12        121.76        128.52         9.15 o
  -8  12  12         14.86         16.10         4.44 o
  -7  12  12        197.83        208.24        10.14 o
  -6  12  12        181.44        171.62         9.30 o
  -5  12  12         16.46         18.93         4.40 o
  -4  12  12         52.84         51.10         7.49 o
  -3  12  12         44.53         31.29         5.76 o
  -2  12  12         98.08        106.15         8.53 o
  -1  12  12         62.81         70.35         7.90 o
   0  12  12         90.50         62.36         7.95 o
   1  12  12          7.36          9.61         5.45 o
   2  12  12         40.08         38.88         6.34 o
   3  12  12          1.09          8.69         5.41 o
   4  12  12          0.62          7.81         5.97 o
   5  12  12          0.67          6.10         5.97 o
   6  12  12         13.82         13.80        11.64 o
 -18  13  12          9.68          4.21        11.12 o
 -17  13  12         46.33         59.52        10.34 o
 -16  13  12          7.30         26.49         6.47 o
 -15  13  12         26.42         29.30         5.82 o
 -14  13  12         17.08         17.56         4.90 o
 -13  13  12          0.62          2.50         4.54 o
 -12  13  12          8.45          9.02         5.05 o
 -11  13  12         78.81         81.58         7.65 o
 -10  13  12          8.62         10.15         4.58 o
  -9  13  12         30.60         30.70         5.13 o
  -8  13  12         20.76         18.79         5.14 o
  -7  13  12         15.10         19.19         5.03 o
  -6  13  12         38.09         44.06         7.57 o
  -5  13  12         38.15         30.72         6.57 o
  -4  13  12         20.63         34.71         7.00 o
  -3  13  12         85.26        100.83        13.19 o
  -2  13  12         15.08         31.98         9.78 o
  -1  13  12          7.35          9.48         8.03 o
   0  13  12          0.19          1.08         6.17 o
   1  13  12         19.70         19.28         6.18 o
   2  13  12         12.25          8.39         5.60 o
   3  13  12         33.77         37.24         7.73 o
   4  13  12          1.09          6.98         8.58 o
 -18  14  12         52.50         56.92        16.96 o
 -17  14  12         30.77         40.03        10.20 o
 -16  14  12         36.18         36.11         6.23 o
 -15  14  12          2.98         18.30         5.43 o
 -14  14  12          9.49         11.26         5.03 o
 -13  14  12         17.01         15.78         5.14 o
 -12  14  12         76.23         71.90         7.75 o
 -11  14  12         99.15         96.66         8.63 o
 -10  14  12          6.96          8.51         4.13 o
  -9  14  12          5.31          4.80         4.16 o
  -8  14  12         24.96         20.58         4.23 o
  -7  14  12          9.31          2.52         5.45 o
  -6  14  12         12.26          5.21         5.79 o
  -5  14  12         16.90         14.00         6.13 o
  -4  14  12          0.53          4.96         7.61 o
  -3  14  12          7.22         19.07         9.06 o
  -2  14  12         40.00         39.25        10.59 o
  -1  14  12         19.64          8.39         7.72 o
   0  14  12         31.91         25.57         8.10 o
   1  14  12         21.64         17.80         7.58 o
   2  14  12          0.07          4.99         5.85 o
 -17  15  12         12.09         11.52         8.34 o
 -16  15  12         46.64         59.43         7.77 o
 -15  15  12         43.36         58.16         6.99 o
 -14  15  12          2.98          9.30         5.15 o
 -13  15  12         26.41         28.41         6.45 o
 -12  15  12         62.42         67.57         7.98 o
 -11  15  12         32.74         34.45         6.47 o
 -10  15  12         38.50         47.29         6.24 o
  -9  15  12         29.30         23.75         6.18 o
  -8  15  12          3.44          5.61         5.29 o
  -7  15  12          9.00          5.66         5.30 o
  -6  15  12         43.33         53.63         7.52 o
  -5  15  12         33.07         31.30        10.63 o
  -4  15  12         62.31         70.19        12.92 o
  -3  15  12          1.08          2.58         8.02 o
  -2  15  12         12.28          2.79         8.37 o
  -1  15  12         21.66         20.97         7.65 o
   0  15  12          1.97          9.75         7.07 o
   1  15  12         25.19         30.44        14.15 o
   2  15  12          5.53          0.12        10.99 o
 -16  16  12         14.22          8.49         6.56 o
 -15  16  12         46.57         60.49         8.45 o
 -14  16  12         36.13         43.21         7.05 o
 -13  16  12          7.33         18.95         6.52 o
 -12  16  12          0.50          3.19         5.39 o
 -11  16  12          8.58          9.14         6.58 o
 -10  16  12          8.67          4.81         5.52 o
  -9  16  12          4.97          4.89         5.71 o
  -8  16  12         75.83         68.96         8.22 o
  -7  16  12         50.11         44.64         7.77 o
  -6  16  12         15.33         28.16         8.22 o
  -5  16  12         28.04         31.65         8.69 o
  -4  16  12          0.62          8.87         7.27 o
  -3  16  12         33.82         35.77         9.30 o
  -2  16  12          0.07          2.61         6.11 o
  -1  16  12         25.14         27.39         9.62 o
   0  16  12         46.61         79.33        19.67 o
 -15  17  12         12.05          0.03        11.73 o
 -14  17  12         30.78         30.62         9.36 o
 -13  17  12         46.25         66.84        11.01 o
 -12  17  12         26.64         49.62         9.52 o
 -11  17  12         12.71         15.20         7.29 o
 -10  17  12         11.16         12.46         6.34 o
  -9  17  12          1.79          1.69         5.94 o
  -8  17  12         72.37         91.90        12.13 o
  -7  17  12         37.64         56.13        10.28 o
  -6  17  12         16.35         20.50         8.36 o
  -5  17  12          0.68          4.73         8.56 o
  -4  17  12          1.09          0.12        11.18 o
  -3  17  12         11.24         29.39        14.23 o
 -14  18  12         52.46         72.22        18.58 o
 -13  18  12          9.63          9.85        11.85 o
 -12  18  12          4.71         11.95         9.19 o
 -11  18  12          4.62          5.08         9.59 o
 -10  18  12         19.93         21.36         9.68 o
  -1   1  13        609.13        611.40        10.82 o
   0   1  13        543.12        593.50         9.81 o
   1   1  13        300.48        350.94         8.69 o
  -3   2  13         76.74         86.21         5.28 o
  -2   2  13       2124.30       2055.63        33.26 o
  -1   2  13        300.95        341.83        15.98 o
   0   2  13          1.11          3.02         2.88 o
   1   2  13          4.85         23.68         3.22 o
   2   2  13         81.21         88.02         6.62 o
  -5   3  13         70.39         67.81         4.27 o
  -4   3  13         49.47         52.81         3.91 o
  -3   3  13        194.36        209.53        11.04 o
  -2   3  13         76.48         86.44         5.79 o
  -1   3  13          4.82         26.73         3.18 o
   0   3  13        890.09        936.52        11.78 o
   1   3  13       1733.75       1647.58        15.54 o
   2   3  13        575.74        582.61        18.83 o
   3   3  13        307.09        310.68        10.70 o
  -7   4  13        199.88        178.43         7.41 o
  -6   4  13        348.06        318.44        11.67 o
  -5   4  13        237.27        272.33         7.23 o
  -4   4  13          6.52         86.50        36.70 o
  -3   4  13         49.41         53.77         4.42 o
  -2   4  13         80.95        105.38         7.57 o
  -1   4  13       1733.94       1634.20        14.25 o
   0   4  13        118.10         90.64         5.41 o
   1   4  13         30.81         24.35         3.74 o
   2   4  13        237.96        257.65        16.18 o
   3   4  13        164.41        143.08        16.40 o
   4   4  13        957.59        871.17        21.45 o
  -9   5  13        183.51        145.38         9.24 o
  -8   5  13        542.26        512.44        13.15 o
  -7   5  13        177.52        148.99         7.31 o
  -6   5  13        470.82        407.97         6.53 o
  -5   5  13          3.31          7.62         2.57 o
  -4   5  13        237.27        269.18         6.85 o
  -3   5  13         70.19         65.55         3.83 o
  -2   5  13        576.46        551.50        13.51 o
  -1   5  13         30.72         25.21         2.78 o
   0   5  13        495.18        475.01        14.09 o
   1   5  13         36.27         42.21         4.06 o
   2   5  13         99.02        106.97         5.34 o
   3   5  13        264.30        223.16        14.35 o
   4   5  13         59.86         45.76         3.59 o
   5   5  13        133.56        122.72         9.64 o
 -11   6  13        118.90        122.20        10.52 o
 -10   6  13         86.89         61.57        12.45 o
  -9   6  13        228.78        206.26         6.11 o
  -8   6  13        596.31        596.83         9.72 o
  -7   6  13        283.09        304.92         7.16 o
  -6   6  13          6.54          2.73         1.67 o
  -5   6  13        470.77        410.97         6.20 o
  -4   6  13        347.56        323.52         6.10 o
  -3   6  13        306.76        311.68         6.02 o
  -2   6  13        238.31        269.58        10.34 o
  -1   6  13         36.30         37.47         3.56 o
   0   6  13        583.03        495.75         9.09 o
   1   6  13         69.17         67.85         4.87 o
   2   6  13         47.30         47.83         4.89 o
   3   6  13        245.27        219.52        10.56 o
   4   6  13         46.56         51.94         5.92 o
   5   6  13        280.61        240.62        11.01 o
   6   6  13        185.64        194.76         8.44 o
 -13   7  13        100.00         87.00         6.62 o
 -12   7  13        122.26        109.82         8.89 o
 -11   7  13         11.10         14.67         7.45 o
 -10   7  13          0.24          1.49         3.91 o
  -9   7  13        451.58        393.58        10.20 o
  -8   7  13       1018.94        933.75        12.06 o
  -7   7  13        190.20        186.45         5.65 o
  -6   7  13        283.13        294.61         5.80 o
  -5   7  13        177.54        145.01         3.94 o
  -4   7  13        200.29        185.85         4.11 o
  -3   7  13        164.94        191.39         5.92 o
  -2   7  13         99.27        107.41         4.98 o
  -1   7  13         69.18         70.96         4.99 o
   0   7  13          2.76         13.60         2.65 o
   1   7  13        185.45        173.14         5.60 o
   2   7  13        278.98        279.43         9.96 o
   3   7  13         91.13         91.49         7.96 o
   4   7  13         15.90         20.55         4.10 o
   5   7  13         18.00         13.56         3.53 o
   6   7  13         42.81         42.99         4.82 o
   7   7  13         40.21         39.98         6.23 o
 -15   8  13         20.69         21.04         5.17 o
 -14   8  13         12.10         12.73         4.55 o
 -13   8  13          5.74         15.52         5.17 o
 -12   8  13         53.95         55.66         8.10 o
 -11   8  13         92.33         83.20         7.14 o
 -10   8  13         36.60         41.52         5.74 o
  -9   8  13          9.13         13.57         2.96 o
  -8   8  13         21.46         24.45         3.31 o
  -7   8  13       1020.00        935.61        12.80 o
  -6   8  13        597.06        593.15         9.86 o
  -5   8  13        542.18        473.84        11.37 o
  -4   8  13        957.01        941.17        10.40 o
  -3   8  13        264.18        257.81        10.48 o
  -2   8  13         47.17         45.46         3.47 o
  -1   8  13        185.40        163.25         4.79 o
   0   8  13         41.53         34.33         3.74 o
   1   8  13        135.09        146.31         7.17 o
   2   8  13        389.78        382.62        14.29 o
   3   8  13         21.12         16.60         3.60 o
   4   8  13         48.26         45.63         4.81 o
   5   8  13        160.00        141.33         8.96 o
   6   8  13          1.76          7.14         4.54 o
   7   8  13          9.00         11.93         5.09 o
   8   8  13          6.46         11.90         5.39 o
 -17   9  13         19.54         23.17         6.94 o
 -16   9  13         10.42         12.83         6.32 o
 -15   9  13         17.46         15.77         6.57 o
 -14   9  13         38.55         47.73         6.70 o
 -13   9  13          1.64          2.67         4.40 o
 -12   9  13         17.73         19.11         4.84 o
 -11   9  13        109.85        117.29         7.40 o
 -10   9  13        109.49        114.23         8.44 o
  -9   9  13         76.75         55.25         5.38 o
  -8   9  13          9.12         14.04         3.53 o
  -7   9  13        451.99        389.93         7.71 o
  -6   9  13        228.94        197.93         4.46 o
  -5   9  13        183.52        159.20         6.35 o
  -4   9  13         59.71         53.16         2.73 o
  -3   9  13        244.92        228.23         6.49 o
  -2   9  13        278.86        281.52         7.13 o
  -1   9  13        135.07        137.63         5.86 o
   0   9  13       2686.86       2431.19        35.31 o
   1   9  13        723.29        662.13        19.10 o
   2   9  13        271.56        250.52        12.68 o
   3   9  13         96.89         92.70         8.26 o
   4   9  13        127.57        114.43         8.37 o
   5   9  13          9.45         18.73         5.20 o
   6   9  13         36.10         26.54         5.54 o
   7   9  13         11.08          6.80         4.80 o
   8   9  13          2.30          2.73         5.21 o
   9   9  13         19.48          2.32        10.20 o
 -17  10  13         30.22         29.59         7.31 o
 -16  10  13         13.67         13.78         7.46 o
 -15  10  13         27.60         27.09         6.00 o
 -14  10  13         13.45         17.70         6.10 o
 -13  10  13          7.13         10.31         4.04 o
 -12  10  13         23.03         20.60         4.98 o
 -11  10  13         29.94         40.84         5.67 o
 -10  10  13         16.36         15.68         6.11 o
  -9  10  13        109.56        106.31         8.72 o
  -8  10  13         36.54         38.09         6.13 o
  -7  10  13          0.23          3.73         2.56 o
  -6  10  13         86.90         78.60         4.28 o
  -5  10  13        133.58        110.87         6.87 o
  -4  10  13         46.65         43.44         4.15 o
  -3  10  13         90.83         90.44         5.44 o
  -2  10  13        389.73        390.45        11.88 o
  -1  10  13        723.29        671.22        15.40 o
   0  10  13          2.17          8.35         4.88 o
   1  10  13         11.38         14.03         5.52 o
   2  10  13         16.29         22.61         6.03 o
   3  10  13         42.27         36.15         6.08 o
   4  10  13        107.78        103.88         8.71 o
   5  10  13         11.24          4.88         4.79 o
   6  10  13          9.77         12.11         5.46 o
   7  10  13          8.52         14.88         6.37 o
   8  10  13         10.11          0.03        11.54 o
 -17  11  13         21.70         35.72         8.46 o
 -16  11  13          5.81          5.16         6.93 o
 -15  11  13         33.02         37.63         7.10 o
 -14  11  13         34.97         31.98         6.22 o
 -13  11  13          5.94          5.41         4.28 o
 -12  11  13          0.32          1.20         4.39 o
 -11  11  13         77.08         66.01         7.22 o
 -10  11  13         30.10         29.84         6.16 o
  -9  11  13        109.67        101.22         8.67 o
  -8  11  13         92.16         79.04         7.03 o
  -7  11  13         11.05         13.94         4.66 o
  -6  11  13        118.70        128.52         7.41 o
  -5  11  13        280.23        246.87         9.75 o
  -4  11  13         15.92         22.66         3.97 o
  -3  11  13         21.25         18.78         4.23 o
  -2  11  13        272.05        249.37        10.40 o
  -1  11  13         11.45         15.60         5.58 o
   0  11  13         30.80         17.54         5.95 o
   1  11  13         60.53         58.05         7.13 o
   2  11  13        115.97        114.19         8.37 o
   3  11  13         64.11         78.66         7.94 o
   4  11  13         57.26         78.11         7.82 o
   5  11  13         13.17          8.32         5.29 o
   6  11  13          0.13          0.00         8.50 o
   7  11  13         23.09         29.57        14.79 o
 -17  12  13          3.12         44.02        39.11 o
 -16  12  13         14.59         21.94         6.79 o
 -15  12  13         47.62         56.05         9.20 o
 -14  12  13         43.71         49.32         6.87 o
 -13  12  13          1.24          7.93         4.56 o
 -12  12  13          8.32         10.16         4.49 o
 -11  12  13          0.31          1.31         4.29 o
 -10  12  13         22.98         18.14         4.63 o
  -9  12  13         17.76         20.03         5.31 o
  -8  12  13         54.01         61.79         7.17 o
  -7  12  13        122.22        112.83         8.54 o
  -6  12  13        185.53        181.92         9.43 o
  -5  12  13         17.96         11.60         3.95 o
  -4  12  13         48.23         47.42         6.43 o
  -3  12  13         96.91         89.11         7.91 o
  -2  12  13         16.26         27.66         6.44 o
  -1  12  13         60.46         67.23         7.78 o
   0  12  13        133.24        127.82        10.65 o
   1  12  13         13.65         23.14         6.61 o
   2  12  13          6.55         11.41         5.11 o
   3  12  13         11.66         14.94         5.43 o
   4  12  13         47.28         52.29         7.47 o
   5  12  13          1.45          5.30        10.88 o
 -17  13  13         16.39         29.87        14.24 o
 -16  13  13         26.82         43.85         7.20 o
 -15  13  13         36.34         30.58         6.12 o
 -14  13  13         56.63         59.95         7.93 o
 -13  13  13          0.00          2.22         4.41 o
 -12  13  13          1.24          5.08         4.86 o
 -11  13  13          5.99          5.62         4.84 o
 -10  13  13          7.10          6.32         4.01 o
  -9  13  13          1.63          4.64         4.71 o
  -8  13  13          5.76          6.24         4.44 o
  -7  13  13         99.99         88.17         7.77 o
  -6  13  13         42.91         41.03         5.79 o
  -5  13  13        160.26        157.12        11.38 o
  -4  13  13        127.83        115.12        10.30 o
  -3  13  13         42.13         26.55         9.35 o
  -2  13  13        115.68         94.56        12.93 o
  -1  13  13         13.64         21.60         7.59 o
   0  13  13         38.84         36.81         8.14 o
   1  13  13          2.32          5.22         5.50 o
   2  13  13          5.65          7.19         5.41 o
   3  13  13          2.75          0.90         5.72 o
 -17  14  13         51.56         54.32        10.83 o
 -16  14  13         88.16        111.41         9.43 o
 -15  14  13         14.07         21.61         5.76 o
 -14  14  13         36.36         24.91         6.93 o
 -13  14  13         56.70         57.62         6.66 o
 -12  14  13         43.61         40.10         6.77 o
 -11  14  13         35.04         39.83         6.69 o
 -10  14  13         13.42         10.05         4.93 o
  -9  14  13         38.48         37.79         5.46 o
  -8  14  13         12.04          9.43         4.60 o
  -7  14  13         40.01         42.23         7.78 o
  -6  14  13          1.70          3.58         5.71 o
  -5  14  13          9.52         14.90         6.16 o
  -4  14  13        107.76         97.52        14.01 o
  -3  14  13         64.02         79.38        13.20 o
  -2  14  13          6.55         23.06        10.05 o
  -1  14  13          2.34          7.82         8.46 o
   0  14  13          1.91          4.68         6.68 o
   1  14  13          4.46          4.17         5.88 o
 -17  15  13          5.62          6.61         7.90 o
 -16  15  13         24.38         20.19         7.39 o
 -15  15  13          2.91         13.51         5.44 o
 -14  15  13         14.03         24.48         6.04 o
 -13  15  13         36.35         34.64         7.20 o
 -12  15  13         47.68         58.14         7.43 o
 -11  15  13         33.03         30.57         6.00 o
 -10  15  13         27.63         33.78         5.85 o
  -9  15  13         17.53         15.67         5.23 o
  -8  15  13         20.75         17.36         5.86 o
  -7  15  13          9.05         13.64         5.76 o
  -6  15  13         36.04         33.37         7.18 o
  -5  15  13         11.25         13.50         8.33 o
  -4  15  13         57.23         72.46        13.46 o
  -3  15  13         11.65         29.55        10.18 o
  -2  15  13          5.67          4.66         8.90 o
  -1  15  13          4.46          0.76         6.36 o
   0  15  13          2.82          5.19        11.50 o
 -16  16  13          1.86          0.16        10.88 o
 -15  16  13         24.35         29.02         8.18 o
 -14  16  13         87.96        113.28        10.47 o
 -13  16  13         26.84         38.63         7.79 o
 -12  16  13         14.60         22.48         6.33 o
 -11  16  13          5.78          9.61         5.08 o
 -10  16  13         13.57         13.54         6.21 o
  -9  16  13         10.35          8.39         5.81 o
  -8  16  13          6.44         14.41         6.23 o
  -7  16  13         11.13          7.92         5.69 o
  -6  16  13          9.77         15.43         7.43 o
  -5  16  13         13.20         15.09         7.49 o
  -4  16  13         47.34         58.52        10.03 o
  -3  16  13          2.76         12.81         7.59 o
  -2  16  13          3.70          4.75        11.07 o
 -15  17  13          5.60          0.01        11.88 o
 -14  17  13         51.34         51.39        10.37 o
 -13  17  13         16.30         31.48         9.28 o
 -12  17  13          3.11          5.22         7.98 o
 -11  17  13         21.65         23.24        10.03 o
 -10  17  13         30.18         33.47         7.78 o
  -9  17  13         19.55         15.24         6.63 o
  -8  17  13          2.32          4.17         5.95 o
  -7  17  13          8.55         22.74         8.16 o
 -13  18  13          1.25          9.52        13.06 o
 -12  18  13          2.53          0.37        10.73 o
 -11  18  13          0.39          0.03        14.46 o
 -10  18  13         10.68          5.32        11.87 o
  -1   1  14        399.27        399.72         9.21 o
   0   1  14        219.41        211.76        12.61 o
   1   1  14        401.54        429.76        11.07 o
  -3   2  14         90.52         89.25         4.77 o
  -2   2  14        134.76        113.54         8.38 o
  -1   2  14        401.48        387.27        13.83 o
   0   2  14        171.29        156.99        13.43 o
   1   2  14        573.98        544.30        11.04 o
   2   2  14        347.74        335.10         8.97 o
  -5   3  14         17.82         17.64         3.10 o
  -4   3  14         76.21         79.66         5.47 o
  -3   3  14          1.52          1.37         3.30 o
  -2   3  14         90.38         97.15         7.53 o
  -1   3  14        574.71        547.31         9.86 o
   0   3  14        267.19        271.94         7.94 o
   1   3  14        443.20        444.06        10.24 o
   2   3  14         25.83         28.85         2.98 o
   3   3  14        235.74        241.82         8.93 o
  -7   4  14        132.42        152.38         6.55 o
  -6   4  14        235.04        251.45        16.32 o
  -5   4  14        265.84        299.29         9.67 o
  -4   4  14        333.75        314.61        12.20 o
  -3   4  14         76.28         83.50         7.29 o
  -2   4  14        347.87        365.93        11.46 o
  -1   4  14        443.36        458.38         7.73 o
   0   4  14         43.44         39.82         3.36 o
   1   4  14        411.09        392.51        21.04 o
   2   4  14        534.26        439.34        25.90 o
   3   4  14        813.84        720.83        24.14 o
   4   4  14        109.13         99.25         5.82 o
  -9   5  14        282.77        203.37        12.45 o
  -8   5  14        578.36        516.55        16.10 o
  -7   5  14         43.42         62.14         5.38 o
  -6   5  14         75.37         83.65         4.74 o
  -5   5  14        104.67         94.10         5.09 o
  -4   5  14        265.70        306.26         9.81 o
  -3   5  14         17.77         19.29         3.77 o
  -2   5  14         25.73         25.87         3.85 o
  -1   5  14        410.08        390.41        12.43 o
   0   5  14        644.10        643.81        14.39 o
   1   5  14        212.00        245.19        10.25 o
   2   5  14        314.06        304.06         9.15 o
   3   5  14        283.52        196.95        17.43 o
   4   5  14         81.19         65.79         6.87 o
   5   5  14          9.71          5.82         6.28 o
 -11   6  14          5.20          7.11         7.54 o
 -10   6  14        128.43        116.05        12.94 o
  -9   6  14        532.36        455.26        12.84 o
  -8   6  14        393.10        415.79        11.91 o
  -7   6  14        619.43        574.20        10.07 o
  -6   6  14        591.15        518.64         8.08 o
  -5   6  14         75.39         86.72         4.03 o
  -4   6  14        235.15        247.37         6.55 o
  -3   6  14        236.15        230.76         5.12 o
  -2   6  14        534.41        488.21        12.73 o
  -1   6  14        212.20        246.88         9.97 o
   0   6  14        591.98        541.67        13.59 o
   1   6  14       1884.91       1583.29        17.29 o
   2   6  14        174.92        161.77         6.60 o
   3   6  14        615.73        499.95        18.24 o
   4   6  14        120.78        115.03         8.73 o
   5   6  14         28.77         21.65         5.55 o
   6   6  14        109.55        105.22         6.77 o
 -13   7  14         33.51         28.71         5.56 o
 -12   7  14        111.93        116.39         9.30 o
 -11   7  14        138.85        103.31        20.97 o
 -10   7  14         15.46         22.71         7.75 o
  -9   7  14        109.81         92.07         5.45 o
  -8   7  14         54.49         57.45         3.78 o
  -7   7  14         77.11         90.79         4.34 o
  -6   7  14        620.17        573.71         8.31 o
  -5   7  14         43.70         79.22         4.77 o
  -4   7  14        132.68        143.42         3.64 o
  -3   7  14        814.05        775.05        11.84 o
  -2   7  14        314.09        312.64         8.61 o
  -1   7  14       1884.90       1630.05        18.39 o
   0   7  14        997.67        853.06        11.00 o
   1   7  14        141.52        146.96         5.83 o
   2   7  14        179.56        172.29         7.79 o
   3   7  14         74.10         79.91         7.49 o
   4   7  14         25.43         28.10         5.54 o
   5   7  14          0.63          1.48         3.38 o
   6   7  14        103.95         98.84         6.48 o
   7   7  14         24.73         25.11         5.68 o
 -15   8  14         58.24         64.47         8.15 o
 -14   8  14          4.53          7.25         4.54 o
 -13   8  14         75.79         80.86         8.31 o
 -12   8  14        188.12        194.12        12.63 o
 -11   8  14         42.18         45.95         6.06 o
 -10   8  14        104.28         93.54         7.83 o
  -9   8  14        185.46        165.77         8.13 o
  -8   8  14        270.56        242.24         7.23 o
  -7   8  14         54.61         51.52         3.94 o
  -6   8  14        393.18        401.44         7.59 o
  -5   8  14        577.94        497.23         8.55 o
  -4   8  14        108.73        104.88         4.21 o
  -3   8  14        283.29        244.49         8.01 o
  -2   8  14        174.83        182.68         6.70 o
  -1   8  14        141.59        140.33         5.11 o
   0   8  14        318.27        293.09         8.32 o
   1   8  14         60.37         50.30         6.25 o
   2   8  14        123.07        114.30         8.60 o
   3   8  14         24.10         20.98         5.18 o
   4   8  14         38.03         28.69         5.09 o
   5   8  14         29.01         23.81         5.41 o
   6   8  14         72.20         67.33         7.13 o
   7   8  14         24.54         22.18         5.64 o
   8   8  14         10.02          9.21         5.28 o
 -17   9  14          4.22          6.98         8.37 o
 -16   9  14          3.39         12.27         8.06 o
 -15   9  14         82.43         93.87        10.05 o
 -14   9  14         62.78         57.53         7.31 o
 -13   9  14          7.18          6.67         5.02 o
 -12   9  14         31.28         35.24         5.40 o
 -11   9  14         30.41         37.98         7.55 o
 -10   9  14        111.10        101.97         8.37 o
  -9   9  14        110.34        105.44         8.62 o
  -8   9  14        185.44        163.11         8.39 o
  -7   9  14        110.13         93.25         5.50 o
  -6   9  14        532.50        453.55         9.48 o
  -5   9  14        282.88        237.80         5.77 o
  -4   9  14         81.40         90.65         6.53 o
  -3   9  14        615.57        518.96        10.02 o
  -2   9  14        179.59        183.39         6.59 o
  -1   9  14         60.38         57.05         5.43 o
   0   9  14         53.18         65.56         5.53 o
   1   9  14         38.13         36.96         6.17 o
   2   9  14         11.63         19.79         5.21 o
   3   9  14        163.80        160.62        10.76 o
   4   9  14         15.30         15.16         4.89 o
   5   9  14         13.55         13.24         5.83 o
   6   9  14         43.13         38.40         6.61 o
   7   9  14         14.74         12.12         5.73 o
   8   9  14         17.44          3.27         8.10 o
 -17  10  14          3.31         20.01         9.98 o
 -16  10  14         18.51         46.60        10.58 o
 -15  10  14         14.63         14.11         5.38 o
 -14  10  14         13.36         18.06         5.68 o
 -13  10  14         34.79         26.99         7.51 o
 -12  10  14         17.03         16.93         4.34 o
 -11  10  14         23.31         20.79         5.07 o
 -10  10  14          3.28          5.13         4.29 o
  -9  10  14        111.15        110.73         9.00 o
  -8  10  14        104.48        100.81         8.82 o
  -7  10  14         15.50         21.08         4.79 o
  -6  10  14        128.46        113.39         7.96 o
  -5  10  14          9.72          8.93         3.36 o
  -4  10  14        120.84        123.23         6.30 o
  -3  10  14         74.13         87.90         5.42 o
  -2  10  14        122.96        119.44         7.21 o
  -1  10  14         38.31         41.78         5.24 o
   0  10  14         15.99         21.03         6.06 o
   1  10  14        108.71        111.81         9.58 o
   2  10  14        319.86        288.96        14.04 o
   3  10  14         52.27         64.26         7.11 o
   4  10  14         16.66         11.47         5.48 o
   5  10  14         32.31         32.74         6.21 o
   6  10  14         18.07         22.73         6.10 o
   7  10  14         23.77         24.08        14.65 o
   8  10  14         12.39          8.16        12.25 o
 -17  11  14          2.47          0.01        10.83 o
 -16  11  14         13.63         15.05         7.12 o
 -15  11  14          0.47          1.53         5.57 o
 -14  11  14         31.28         43.71         7.23 o
 -13  11  14         36.15         31.05         5.59 o
 -12  11  14         18.49         22.48         5.27 o
 -11  11  14         20.13         19.70         5.30 o
 -10  11  14         23.37         24.13         5.92 o
  -9  11  14         30.55         31.52         6.26 o
  -8  11  14         42.23         46.68         6.62 o
  -7  11  14        138.94        145.07         8.64 o
  -6  11  14          5.21         11.65         4.15 o
  -5  11  14         28.67         25.91         4.22 o
  -4  11  14         25.53         32.23         4.14 o
  -3  11  14         24.04         23.55         4.64 o
  -2  11  14         11.59         16.67         4.54 o
  -1  11  14        108.85        112.78         9.59 o
   0  11  14        131.89        127.95         9.81 o
   1  11  14        133.78        128.21        10.32 o
   2  11  14         20.07         31.28         6.63 o
   3  11  14         27.30         29.61         6.05 o
   4  11  14          5.03          7.77         5.15 o
   5  11  14          7.89          2.67         5.21 o
   6  11  14         10.35         12.02        13.22 o
 -17  12  14          5.00         11.96        12.35 o
 -16  12  14         11.67         18.31         8.02 o
 -15  12  14          2.79          8.69         5.83 o
 -14  12  14         16.85         19.79         6.37 o
 -13  12  14         24.22         31.57         6.51 o
 -12  12  14          0.51          0.79         4.40 o
 -11  12  14         18.61         21.36         5.78 o
 -10  12  14         17.03         12.14         4.87 o
  -9  12  14         31.37         39.41         6.11 o
  -8  12  14        188.50        193.60        10.37 o
  -7  12  14        112.03        113.70         8.79 o
  -6  12  14        109.47        107.02         7.57 o
  -5  12  14          0.65          4.03         3.65 o
  -4  12  14         38.01         43.37         5.93 o
  -3  12  14        164.16        162.83         9.82 o
  -2  12  14        320.66        284.47        13.91 o
  -1  12  14        133.84        124.37        10.07 o
   0  12  14        535.98        526.52        19.47 o
   1  12  14        115.84        117.23        10.25 o
   2  12  14         16.09         20.31         5.44 o
   3  12  14          5.45         11.77         5.80 o
   4  12  14         25.05         21.21         7.65 o
 -17  13  14          7.86         17.83        13.27 o
 -16  13  14          3.08          7.68         6.90 o
 -15  13  14         10.53         13.06         5.33 o
 -14  13  14         54.82         48.28         8.35 o
 -13  13  14         63.99         59.15         6.54 o
 -12  13  14         24.29         18.62         5.58 o
 -11  13  14         36.05         30.70         6.06 o
 -10  13  14         34.81         31.65         5.44 o
  -9  13  14          7.21          7.91         4.73 o
  -8  13  14         75.94         78.55         7.91 o
  -7  13  14         33.42         28.48         5.65 o
  -6  13  14        103.89        104.48         9.74 o
  -5  13  14         29.13         37.56         7.59 o
  -4  13  14         15.41         18.03         6.37 o
  -3  13  14         52.16         60.97        11.70 o
  -2  13  14         20.01         23.81         7.33 o
  -1  13  14        115.72        112.61        10.23 o
   0  13  14          0.76         10.60         5.73 o
   1  13  14         17.01         17.42         5.46 o
   2  13  14          7.18          8.37         5.83 o
   3  13  14         24.87         38.08        16.21 o
 -16  14  14         20.42         17.88         8.11 o
 -15  14  14         34.03         52.07         6.68 o
 -14  14  14         32.19         42.30         7.62 o
 -13  14  14         54.87         58.13         7.37 o
 -12  14  14         16.91         16.80         5.44 o
 -11  14  14         31.24         34.26         5.92 o
 -10  14  14         13.34         19.31         5.39 o
  -9  14  14         62.65         58.71         6.21 o
  -8  14  14          4.51          5.65         5.01 o
  -7  14  14         24.60         19.77         6.76 o
  -6  14  14         72.07         74.31         9.10 o
  -5  14  14         13.51         14.71         6.10 o
  -4  14  14         16.70          6.98         7.69 o
  -3  14  14         27.29         22.93         9.53 o
  -2  14  14         16.08         20.64         9.18 o
  -1  14  14         17.01         23.59        16.97 o
   0  14  14         11.73         10.61         7.10 o
   1  14  14          0.93          1.72         7.86 o
 -16  15  14         10.73          4.08         7.97 o
 -15  15  14          3.63          8.63         9.04 o
 -14  15  14         33.97         59.89         9.82 o
 -13  15  14         10.50         15.36         6.16 o
 -12  15  14          2.78         10.40         5.53 o
 -11  15  14          0.47          1.88         4.82 o
 -10  15  14         14.68         13.48         5.06 o
  -9  15  14         82.58         98.83         9.88 o
  -8  15  14         58.33         54.48         7.76 o
  -7  15  14         24.63         22.94         7.18 o
  -6  15  14         43.31         32.83         7.59 o
  -5  15  14         32.43         42.29        11.23 o
  -4  15  14          5.05         13.30         9.38 o
  -3  15  14          5.48         14.30         9.70 o
  -2  15  14          7.20          9.82         9.23 o
 -16  16  14         28.91         23.72        13.21 o
 -15  16  14         10.67          1.63        12.56 o
 -14  16  14         20.38         14.53        10.63 o
 -13  16  14          3.12         10.58         6.05 o
 -12  16  14         11.70         20.07         5.92 o
 -11  16  14         13.63         14.13         6.19 o
 -10  16  14         18.54         35.61         7.50 o
  -9  16  14          3.38          8.82         6.11 o
  -8  16  14         10.07         17.93         6.55 o
  -7  16  14         14.76         18.05         6.49 o
  -6  16  14         18.02         35.63         9.00 o
  -5  16  14          7.87         14.73         8.19 o
  -4  16  14         25.01         29.79        10.74 o
 -15  17  14          2.74          0.10        12.73 o
 -14  17  14         23.91         30.06        13.11 o
 -13  17  14          7.86          2.06        10.39 o
 -12  17  14          4.98         12.13         9.76 o
 -11  17  14          2.46          0.01         7.38 o
 -10  17  14          3.29          5.71         7.12 o
  -9  17  14          4.24          5.30         6.97 o
  -8  17  14         17.45         17.79         8.12 o
 -11  18  14          5.78          0.02        15.48 o
 -10  18  14          7.51          0.03        14.69 o
   0   0  15        110.46        108.12        16.37 o
  -1   1  15       3152.41       3103.61        39.34 o
   0   1  15        600.44        627.22        18.50 o
   1   1  15        386.37        371.60         9.74 o
  -3   2  15        281.74        264.97         8.96 o
  -2   2  15        988.63       1124.10        20.49 o
  -1   2  15        386.67        351.68        10.26 o
   0   2  15          2.22         16.59         7.05 o
   1   2  15        200.58        201.09         8.53 o
   2   2  15        124.26        113.21         6.08 o
  -5   3  15        456.28        446.37        10.77 o
  -4   3  15         12.84         13.98         3.72 o
  -3   3  15         11.39         20.82         4.40 o
  -2   3  15        281.89        266.71        12.92 o
  -1   3  15        200.45        187.70         9.62 o
   0   3  15        470.70        507.32        10.59 o
   1   3  15       1156.81       1031.49        25.71 o
   2   3  15        422.32        382.19         9.33 o
   3   3  15        180.33        171.55        11.49 o
  -7   4  15        319.85        260.04         9.75 o
  -6   4  15        161.68        158.34         8.35 o
  -5   4  15          0.39          4.64         3.41 o
  -4   4  15         85.99         67.24         6.50 o
  -3   4  15         12.72         13.67         6.50 o
  -2   4  15        123.90        128.85         6.35 o
  -1   4  15       1157.07       1030.13        13.83 o
   0   4  15       1250.28       1073.21        23.02 o
   1   4  15        429.09        360.02        21.16 o
   2   4  15        107.14        100.68        18.56 o
   3   4  15        291.67        223.50        42.17 o
   4   4  15         34.01         28.65         4.16 o
  -9   5  15        101.89         85.67         6.94 o
  -8   5  15         27.84         24.81         6.13 o
  -7   5  15         96.99         80.22        11.10 o
  -6   5  15         97.85        124.26         8.28 o
  -5   5  15        385.77        344.70        17.49 o
  -4   5  15          0.38          3.36         3.80 o
  -3   5  15        455.69        467.12        16.25 o
  -2   5  15        422.94        370.50         9.07 o
  -1   5  15        428.56        387.10         9.57 o
   0   5  15          4.64         50.95         5.69 o
   1   5  15         94.18         98.50         6.52 o
   2   5  15        706.69        657.92        20.83 o
   3   5  15         35.49         30.15         4.31 o
   4   5  15          6.64          1.47         6.13 o
   5   5  15         22.03         13.49        11.15 o
 -11   6  15         82.72         89.02        12.03 o
 -10   6  15         25.42         27.27         8.51 o
  -9   6  15        154.25        137.61         8.52 o
  -8   6  15        293.58        291.61         8.37 o
  -7   6  15        111.91         96.89         7.90 o
  -6   6  15        149.44        122.90         4.93 o
  -5   6  15         97.65        122.65         5.45 o
  -4   6  15        161.80        158.53         5.74 o
  -3   6  15        180.41        156.56        10.71 o
  -2   6  15        106.90         96.57        11.50 o
  -1   6  15         94.03         99.15         6.27 o
   0   6  15         36.95         45.00         5.02 o
   1   6  15        147.41        129.36         5.38 o
   2   6  15        255.92        250.81         7.05 o
   3   6  15         62.07         55.58         7.61 o
   4   6  15         58.52         47.89         7.38 o
   5   6  15         65.66         71.41         7.09 o
   6   6  15        125.39        127.60         8.49 o
 -13   7  15          8.05         11.22         4.81 o
 -12   7  15         18.29         23.48         6.46 o
 -11   7  15        553.40        553.19        25.84 o
 -10   7  15        418.47        373.47        18.92 o
  -9   7  15        175.82        156.65         7.17 o
  -8   7  15        530.95        501.39        12.36 o
  -7   7  15         36.66         37.35         3.60 o
  -6   7  15        112.02        106.17         4.55 o
  -5   7  15         97.36        103.85         4.71 o
  -4   7  15        320.42        252.80         5.72 o
  -3   7  15        291.67        253.37         8.17 o
  -2   7  15        706.04        665.10        12.78 o
  -1   7  15        147.05        137.88         5.73 o
   0   7  15        436.40        447.08         8.66 o
   1   7  15         25.51         25.63         3.50 o
   2   7  15        102.22        100.89         7.90 o
   3   7  15         21.93         19.57         4.91 o
   4   7  15        103.98         96.55         8.51 o
   5   7  15        140.99        133.70         7.65 o
   6   7  15        111.63        120.47         9.15 o
   7   7  15         63.61         79.72         9.29 o
 -15   8  15         60.74         74.96         9.12 o
 -14   8  15         31.57         41.75        10.88 o
 -13   8  15         93.53         77.35         8.15 o
 -12   8  15         20.78         25.68         6.90 o
 -11   8  15         12.62         19.62         7.15 o
 -10   8  15         71.40         66.91         6.93 o
  -9   8  15        190.53        190.16         7.56 o
  -8   8  15        455.80        422.37        11.44 o
  -7   8  15        530.89        487.35        13.85 o
  -6   8  15        292.97        280.90         7.13 o
  -5   8  15         27.95         28.44         2.35 o
  -4   8  15         34.07         27.40         3.28 o
  -3   8  15         35.58         29.64         3.46 o
  -2   8  15        256.18        264.10         7.87 o
  -1   8  15         25.46         22.33         3.00 o
   0   8  15         60.57         68.35         5.35 o
   1   8  15         30.47         22.66         5.06 o
   2   8  15        112.22        107.70         8.72 o
   3   8  15        112.77         83.94         8.14 o
   4   8  15         10.75          8.86         5.39 o
   5   8  15         87.31         81.67         7.75 o
   6   8  15         29.76         41.69         6.42 o
   7   8  15         30.62         37.89         6.68 o
   8   8  15         30.69         25.35         7.67 o
 -16   9  15         35.88         50.92         8.60 o
 -15   9  15         44.09         60.75         8.38 o
 -14   9  15         12.29         15.26         5.38 o
 -13   9  15        155.99        160.55        12.20 o
 -12   9  15         53.50         40.91         5.73 o
 -11   9  15         18.76         24.78         5.69 o
 -10   9  15         37.92         35.02         6.32 o
  -9   9  15          0.37          6.72         4.49 o
  -8   9  15        190.44        198.97         9.38 o
  -7   9  15        176.23        163.39         8.54 o
  -6   9  15        154.32        145.76         8.66 o
  -5   9  15        101.91         98.97         6.96 o
  -4   9  15          6.62          4.81         3.16 o
  -3   9  15         62.02         61.95         4.74 o
  -2   9  15        102.07        102.11         5.24 o
  -1   9  15         30.38         34.04         4.67 o
   0   9  15         89.58         93.02         6.21 o
   1   9  15         32.45         31.17         5.71 o
   2   9  15         40.02         34.57         6.38 o
   3   9  15          7.52          6.86         5.19 o
   4   9  15         29.14         22.63         5.52 o
   5   9  15         43.06         40.06         6.45 o
   6   9  15         10.38          5.16         5.04 o
   7   9  15          6.64          3.21         5.21 o
 -16  10  15          6.72         11.39         7.20 o
 -15  10  15         31.90         38.53         6.75 o
 -14  10  15         31.26         36.62         6.89 o
 -13  10  15         31.83         28.82         6.52 o
 -12  10  15         24.42         21.01         4.87 o
 -11  10  15         12.17         15.04         5.79 o
 -10  10  15         11.79          9.89         4.33 o
  -9  10  15         37.77         39.28         6.57 o
  -8  10  15         71.24         71.63         6.53 o
  -7  10  15        418.28        395.49        13.68 o
  -6  10  15         25.42         31.76         5.51 o
  -5  10  15         22.05         26.31         4.29 o
  -4  10  15         58.41         56.50         4.86 o
  -3  10  15         21.97         24.35         3.76 o
  -2  10  15        111.98        109.52         7.13 o
  -1  10  15         32.44         23.47         4.18 o
   0  10  15          1.86         10.15         4.92 o
   1  10  15         22.86         20.01         5.48 o
   2  10  15         33.12         33.40         6.06 o
   3  10  15         26.93         23.55         5.42 o
   4  10  15         23.56         24.78         5.74 o
   5  10  15         49.12         46.38         7.06 o
   6  10  15         42.36         51.63         7.97 o
   7  10  15         24.19         22.80        16.20 o
 -16  11  15          4.96          7.45         8.52 o
 -15  11  15         31.56         28.57         6.70 o
 -14  11  15         10.26         13.99         5.54 o
 -13  11  15         12.90         14.26         5.97 o
 -12  11  15         16.28         17.19         5.03 o
 -11  11  15         25.50         19.75         5.73 o
 -10  11  15         12.28          6.22         4.70 o
  -9  11  15         18.72         25.63         5.98 o
  -8  11  15         12.68         28.91         6.91 o
  -7  11  15        553.02        552.00        14.31 o
  -6  11  15         82.67         73.54         6.04 o
  -5  11  15         65.60         65.07         5.90 o
  -4  11  15        103.93         97.26         6.47 o
  -3  11  15        112.61         97.61         7.15 o
  -2  11  15         40.06         38.21         5.29 o
  -1  11  15         22.79         20.79         5.62 o
   0  11  15         29.73         31.44         6.48 o
   1  11  15         15.95         13.63         5.49 o
   2  11  15         67.27         81.84         8.92 o
   3  11  15          2.05          4.46         5.02 o
   4  11  15         22.31         21.69         5.79 o
   5  11  15         35.33         33.56        14.66 o
 -16  12  15          3.37          7.30         8.98 o
 -15  12  15         41.73         55.31         8.10 o
 -14  12  15          1.02          1.35         5.88 o
 -13  12  15         39.48         43.41         6.21 o
 -12  12  15         40.32         43.43         6.62 o
 -11  12  15         16.26         23.65         6.62 o
 -10  12  15         24.52         20.49         5.73 o
  -9  12  15         53.31         53.84         6.74 o
  -8  12  15         20.61         17.39         5.20 o
  -7  12  15         18.23         24.54         5.61 o
  -6  12  15        125.28        116.33         7.72 o
  -5  12  15        140.85        135.42         9.49 o
  -4  12  15         10.79          7.35         4.62 o
  -3  12  15          7.57          9.42         4.30 o
  -2  12  15         33.20         40.65         6.52 o
  -1  12  15         15.91         13.95         5.77 o
   0  12  15         99.10         94.37         9.50 o
   1  12  15         98.96        105.68         9.99 o
   2  12  15          0.32          4.54         4.81 o
   3  12  15         19.60         18.62         5.97 o
   4  12  15         15.98         21.82        14.14 o
 -16  13  15         23.71         24.14         9.32 o
 -15  13  15          3.94          8.68         5.25 o
 -14  13  15         28.17         39.62         8.66 o
 -13  13  15         11.15         13.22         5.09 o
 -12  13  15         39.48         38.33         6.28 o
 -11  13  15         12.92         12.16         4.73 o
 -10  13  15         31.73         41.47         6.77 o
  -9  13  15        155.88        163.30        10.07 o
  -8  13  15         93.69         81.77         8.17 o
  -7  13  15          8.16          8.45         4.74 o
  -6  13  15        111.56        130.15        11.48 o
  -5  13  15         87.17         82.89         9.61 o
  -4  13  15         29.12         26.62         6.97 o
  -3  13  15         26.99         34.48         7.85 o
  -2  13  15         67.31         93.40        11.09 o
  -1  13  15         98.98        102.40         9.99 o
   0  13  15         14.98         12.50         6.08 o
   1  13  15         10.05         15.78         5.58 o
   2  13  15         83.99         80.54        17.70 o
 -16  14  15         35.03         39.41        10.72 o
 -15  14  15         42.76         54.25         9.82 o
 -14  14  15          0.01          3.32         5.85 o
 -13  14  15         28.14         34.42         5.91 o
 -12  14  15          1.01          0.02         4.92 o
 -11  14  15         10.29         13.25         4.86 o
 -10  14  15         31.23         46.39         6.44 o
  -9  14  15         12.29         15.99         5.39 o
  -8  14  15         31.54         30.67         7.60 o
  -7  14  15         63.62         82.42        10.26 o
  -6  14  15         29.80         36.73         7.63 o
  -5  14  15         42.93         49.99         8.16 o
  -4  14  15         23.66         32.77         9.89 o
  -3  14  15          2.05          5.71         8.16 o
  -2  14  15          0.33          2.20         7.90 o
  -1  14  15         10.05         26.45        10.34 o
   0  14  15         11.11          9.15         7.17 o
 -16  15  15         26.73         25.59        14.88 o
 -15  15  15         36.74         54.94        11.47 o
 -14  15  15         42.70         44.66        11.38 o
 -13  15  15          3.97          6.45         5.42 o
 -12  15  15         41.73         46.22         7.35 o
 -11  15  15         31.63         24.10         6.07 o
 -10  15  15         31.90         32.21         7.03 o
  -9  15  15         43.98         46.87         7.62 o
  -8  15  15         60.91         68.48        11.58 o
  -7  15  15         30.81         34.26         7.92 o
  -6  15  15         10.35         12.07         7.18 o
  -5  15  15         48.96         48.31        20.26 o
  -4  15  15         22.20         39.71        11.41 o
  -3  15  15         19.54         34.14        11.56 o
 -15  16  15         26.81         20.84        13.35 o
 -14  16  15         35.07         19.00        12.16 o
 -13  16  15         23.80         25.08         7.54 o
 -12  16  15          3.33          1.96         7.68 o
 -11  16  15          4.93          2.78         6.31 o
 -10  16  15          6.70         11.84         6.15 o
  -9  16  15         35.96         49.79         8.22 o
  -8  16  15         30.60         37.59         8.21 o
  -7  16  15          6.64          9.49         7.72 o
  -6  16  15         42.34         61.75        12.97 o
  -5  16  15         35.30         41.81        16.25 o
 -13  17  15          6.99          8.83        11.74 o
 -12  17  15         17.98         36.27        11.20 o
 -11  17  15         12.68         15.46         7.57 o
 -10  17  15         46.32         67.24        10.61 o
  -9  17  15          8.31          0.15        11.96 o
  -1   1  16       2191.48       2088.97        19.80 o
   0   1  16         72.92         73.45        10.22 o
   1   1  16        338.86        319.67        10.77 o
  -3   2  16        648.47        642.85        19.67 o
  -2   2  16        337.89        492.13        21.63 o
  -1   2  16        339.14        329.30        12.81 o
   0   2  16        470.77        340.17         9.99 o
   1   2  16        272.48        259.83         8.05 o
   2   2  16        394.29        355.35         9.72 o
  -5   3  16        592.76        504.19        12.58 o
  -4   3  16        159.26        185.74         8.38 o
  -3   3  16        373.24        379.71        15.21 o
  -2   3  16        649.06        634.28        15.07 o
  -1   3  16        273.03        239.62         8.13 o
   0   3  16        474.22        590.58        17.00 o
   1   3  16        102.38        133.84        13.39 o
   2   3  16        636.31        658.24        14.86 o
   3   3  16        397.47        330.34        17.14 o
  -7   4  16          2.53          2.54         3.55 o
  -6   4  16         84.42         85.60         6.81 o
  -5   4  16        298.08        278.65         9.70 o
  -4   4  16          1.67          7.21         5.48 o
  -3   4  16        159.78        184.76        12.03 o
  -2   4  16        394.60        363.49         8.90 o
  -1   4  16        102.43        138.01         6.36 o
   0   4  16        229.93        228.96         7.03 o
   1   4  16         17.66         21.23         4.59 o
   2   4  16        541.16        419.18        23.04 o
   3   4  16         19.56         26.12        10.12 o
   4   4  16         44.02         34.64        25.97 o
  -9   5  16         22.78         25.01         4.84 o
  -8   5  16         41.25         46.97         7.51 o
  -7   5  16        123.79        119.30         9.35 o
  -6   5  16         92.15        103.93         9.13 o
  -5   5  16         50.79         51.99         7.82 o
  -4   5  16        299.06        270.82        22.81 o
  -3   5  16        592.86        541.53        17.46 o
  -2   5  16        635.76        646.14         9.84 o
  -1   5  16         17.65         16.00         2.20 o
   0   5  16          4.24          9.62         4.93 o
   1   5  16        216.27        220.30        12.71 o
   2   5  16         21.36         16.36         7.88 o
   3   5  16         43.36         46.02         9.48 o
   4   5  16          0.49         11.72         7.82 o
   5   5  16        117.84         73.73        17.22 o
 -11   6  16        478.82        448.26        24.13 o
 -10   6  16        207.15        182.49        23.79 o
  -9   6  16          2.93          3.79         4.15 o
  -8   6  16          3.27          4.85         3.50 o
  -7   6  16        126.22        120.60         6.10 o
  -6   6  16        926.07        819.88        18.25 o
  -5   6  16         92.10         85.66         4.81 o
  -4   6  16         84.49         75.80         5.04 o
  -3   6  16        398.39        330.96        10.29 o
  -2   6  16        541.92        494.05        17.53 o
  -1   6  16        216.86        221.45        11.86 o
   0   6  16          0.29         14.29         5.33 o
   1   6  16         92.42         93.93         9.06 o
   2   6  16        324.11        239.07        13.60 o
   3   6  16         39.40         35.59         8.59 o
   4   6  16         19.55         14.91         6.83 o
   5   6  16        109.86         99.47        15.00 o
   6   6  16         93.99         92.91         9.64 o
 -13   7  16        189.86        169.94        10.22 o
 -12   7  16        156.56        160.29        16.11 o
 -11   7  16        131.64        113.16        13.57 o
 -10   7  16         11.68          3.67         6.04 o
  -9   7  16         20.37         28.03         4.52 o
  -8   7  16         97.93         98.60         5.80 o
  -7   7  16          8.50         10.70         3.41 o
  -6   7  16        126.01        113.24         7.61 o
  -5   7  16        123.70        141.55         7.73 o
  -4   7  16          2.56          1.11         1.24 o
  -3   7  16         19.57         26.98         4.10 o
  -2   7  16         21.40         18.53         3.83 o
  -1   7  16         92.17         84.92         5.41 o
   0   7  16        189.21        161.58         6.63 o
   1   7  16        163.39        160.45         7.08 o
   2   7  16        116.15        110.83         8.22 o
   3   7  16         30.05         22.34         5.77 o
   4   7  16         13.43         16.48         5.49 o
   5   7  16         17.81         32.23         6.07 o
   6   7  16        103.68        107.07        10.00 o
   7   7  16        199.33        219.96        13.48 o
 -15   8  16         14.04         24.09         7.26 o
 -14   8  16         21.01         43.96         8.15 o
 -13   8  16         45.93         56.56         7.20 o
 -12   8  16         62.60         71.07        12.27 o
 -11   8  16        108.71        100.35        10.81 o
 -10   8  16         59.10         58.27        10.01 o
  -9   8  16        226.95        215.67         8.12 o
  -8   8  16         11.85         19.38         4.31 o
  -7   8  16         97.85         98.56         7.08 o
  -6   8  16          3.28          2.56         3.46 o
  -5   8  16         41.33         42.64         3.47 o
  -4   8  16         44.06         44.87         4.59 o
  -3   8  16         43.46         39.33         4.71 o
  -2   8  16        324.29        264.28         9.67 o
  -1   8  16        162.90        158.03         6.32 o
   0   8  16          0.22          0.90         3.20 o
   1   8  16          1.49          2.92         4.77 o
   2   8  16          5.51          4.33         5.31 o
   3   8  16         22.25         14.12         5.08 o
   4   8  16         11.61         11.08         4.94 o
   5   8  16        161.19        154.40        10.26 o
   6   8  16         32.94         39.67         6.63 o
   7   8  16         10.66         17.77         7.01 o
 -15   9  16         20.49         31.19         8.40 o
 -14   9  16         21.83         28.11         6.01 o
 -13   9  16          0.89          6.19         5.97 o
 -12   9  16         54.87         54.63         8.53 o
 -11   9  16        152.18        148.78        10.21 o
 -10   9  16         71.27         70.00         7.62 o
  -9   9  16         15.88         21.82         4.09 o
  -8   9  16        227.22        207.38         9.87 o
  -7   9  16         20.28         24.36         4.91 o
  -6   9  16          2.88          2.10         3.60 o
  -5   9  16         22.78         22.34         4.54 o
  -4   9  16          0.48          1.00         3.29 o
  -3   9  16         39.26         39.22         4.37 o
  -2   9  16        116.17        119.04         5.51 o
  -1   9  16          1.48          3.81         3.72 o
   0   9  16         40.78         32.60         5.85 o
   1   9  16         13.19          9.17         4.79 o
   2   9  16         18.27         15.48         5.21 o
   3   9  16         50.48         36.65         6.65 o
   4   9  16        104.17        101.37         8.57 o
   5   9  16         24.28         27.45         6.36 o
   6   9  16          5.35          8.79         5.48 o
   7   9  16          8.47          2.29        10.73 o
 -16  10  16          3.67         22.43        14.04 o
 -15  10  16         53.10         75.11         9.18 o
 -14  10  16        104.30        123.25        10.55 o
 -13  10  16         19.12         11.82         6.04 o
 -12  10  16          5.59          1.59         4.22 o
 -11  10  16         44.48         34.12         6.11 o
 -10  10  16         48.28         20.47         5.07 o
  -9  10  16         71.34         72.29         8.10 o
  -8  10  16         59.00         69.32         6.57 o
  -7  10  16         11.78         13.08         4.71 o
  -6  10  16        206.97        213.24        10.10 o
  -5  10  16        117.81         90.99         7.29 o
  -4  10  16         19.51         14.87         3.58 o
  -3  10  16         30.08         23.19         4.64 o
  -2  10  16          5.54          3.88         3.76 o
  -1  10  16         13.29         13.00         5.09 o
   0  10  16         21.78         22.11         5.68 o
   1  10  16         79.17         67.04         7.89 o
   2  10  16          8.66          5.09         5.33 o
   3  10  16         13.04         11.85         6.27 o
   4  10  16         55.45         48.92         6.93 o
   5  10  16         19.67         29.97         6.46 o
   6  10  16          1.87          0.95        10.76 o
 -15  11  16          5.53         10.91         7.35 o
 -14  11  16          9.46          7.10         6.39 o
 -13  11  16          2.99          4.38         5.53 o
 -12  11  16         25.90         21.72         5.24 o
 -11  11  16         85.19         97.41        10.34 o
 -10  11  16         44.64         34.35         6.88 o
  -9  11  16        152.53        149.82        11.08 o
  -8  11  16        108.48        120.89        10.24 o
  -7  11  16        131.48        119.15         8.61 o
  -6  11  16        478.90        463.62        13.31 o
  -5  11  16        109.95         89.71         6.78 o
  -4  11  16         13.45         15.91         5.09 o
  -3  11  16         22.25         24.74         4.53 o
  -2  11  16         18.13         21.01         5.73 o
  -1  11  16         79.29         80.28         8.76 o
   0  11  16        128.28        123.23        10.06 o
   1  11  16         30.42         32.98         6.32 o
   2  11  16          2.27          4.11         5.92 o
   3  11  16         52.56         49.41         6.95 o
   4  11  16         16.42          8.37         5.65 o
 -15  12  16         15.24         23.96         7.54 o
 -14  12  16          8.63         11.95         6.20 o
 -13  12  16          1.94          1.75         6.21 o
 -12  12  16         13.80         19.09         5.42 o
 -11  12  16         25.86         28.17         6.62 o
 -10  12  16          5.65         10.47         6.79 o
  -9  12  16         55.19         55.35         7.09 o
  -8  12  16         62.39         68.76         7.55 o
  -7  12  16        156.53        152.80         9.57 o
  -6  12  16         94.17         95.40         8.58 o
  -5  12  16         17.87         27.50         5.80 o
  -4  12  16         11.53         12.12         4.93 o
  -3  12  16         50.27         44.71         7.18 o
  -2  12  16          8.67         11.64         5.84 o
  -1  12  16         30.28         38.51         7.07 o
   0  12  16          8.75          8.24         5.78 o
   1  12  16          7.79          8.62         6.24 o
   2  12  16          4.19          2.12         5.54 o
   3  12  16         55.63         54.09        17.59 o
 -15  13  16         22.56         27.35         8.11 o
 -14  13  16         11.55         12.64         7.07 o
 -13  13  16          1.95          5.36         5.50 o
 -12  13  16          1.95          2.05         4.83 o
 -11  13  16          2.97          0.20         4.40 o
 -10  13  16         19.14         25.12         5.94 o
  -9  13  16          0.91          4.35         4.81 o
  -8  13  16         45.95         53.82         7.01 o
  -7  13  16        189.84        172.09        13.18 o
  -6  13  16        103.87        103.51        10.58 o
  -5  13  16        161.21        156.83        12.47 o
  -4  13  16        104.06        109.86        11.53 o
  -3  13  16         13.06         21.57         7.70 o
  -2  13  16          2.28         21.02         6.37 o
  -1  13  16          7.80         14.63         6.14 o
   0  13  16          0.10          7.09         6.16 o
   1  13  16         37.45         37.77         7.81 o
 -16  14  16         59.38         62.85        16.41 o
 -15  14  16         61.25         61.77        12.31 o
 -14  14  16         18.29         18.55         7.69 o
 -13  14  16         11.57          8.43         5.16 o
 -12  14  16          8.68          3.76         4.86 o
 -11  14  16          9.44          7.14         4.99 o
 -10  14  16        104.33        120.85         9.09 o
  -9  14  16         21.75         30.03         7.41 o
  -8  14  16         20.91         29.31         7.79 o
  -7  14  16        199.43        232.90        15.05 o
  -6  14  16         33.05         39.52         8.34 o
  -5  14  16         24.29         35.71        11.17 o
  -4  14  16         55.29         65.78        13.08 o
  -3  14  16         52.42         51.17        11.93 o
  -2  14  16          4.20          8.79         9.49 o
  -1  14  16         37.43         52.28        12.91 o
 -15  15  16         32.35         38.32        15.90 o
 -14  15  16         61.24         72.52        12.95 o
 -13  15  16         22.53         30.26         6.89 o
 -12  15  16         15.27         23.06         6.62 o
 -11  15  16          5.55         14.25         6.32 o
 -10  15  16         53.09         54.91         7.95 o
  -9  15  16         20.46         14.60         6.48 o
  -8  15  16         14.09         13.43         7.08 o
  -7  15  16         10.64         18.58         7.58 o
  -6  15  16          5.37          6.18         8.98 o
  -5  15  16         19.71         31.44        10.63 o
  -4  15  16         16.51         18.59         9.53 o
 -14  16  16         59.49         63.64        17.20 o
 -13  16  16         12.56         16.25        11.97 o
 -12  16  16          9.68          8.57         8.42 o
 -11  16  16          2.81          5.70         7.04 o
 -10  16  16          3.71          7.11         7.42 o
  -9  16  16          2.48         13.61         7.75 o
  -8  16  16          4.50          4.50         7.16 o
  -7  16  16          8.48          7.29         8.98 o
  -6  16  16          1.88         15.24        15.28 o
 -12  17  16         86.38         95.74        20.27 o
 -11  17  16         51.55         33.98        14.48 o
 -10  17  16          1.44          4.07        12.57 o
  -1   1  17        788.62        735.76        12.21 o
   0   1  17        761.20        826.43        27.34 o
   1   1  17         61.99         84.70         8.48 o
  -3   2  17        121.02        142.16         7.45 o
  -2   2  17       1298.51       1157.15        16.58 o
  -1   2  17         62.18         85.05         8.65 o
   0   2  17         23.15         42.77        15.26 o
   1   2  17        194.73        197.63         9.36 o
   2   2  17         18.04         22.85         5.42 o
  -5   3  17        425.35        357.80        12.81 o
  -4   3  17         56.30         80.46         7.17 o
  -3   3  17       2513.09       2497.03        40.69 o
  -2   3  17        120.67        149.27         6.36 o
  -1   3  17        194.22        182.39        13.61 o
   0   3  17          0.25          0.36         3.17 o
   1   3  17        295.26        344.75         9.53 o
   2   3  17        313.86        294.12         9.46 o
   3   3  17        151.29        121.02         8.38 o
  -7   4  17         34.85         37.73         5.28 o
  -6   4  17         97.03         89.56         6.38 o
  -5   4  17        426.21        371.50        11.22 o
  -4   4  17        349.53        301.47        11.17 o
  -3   4  17         56.10         89.22        10.86 o
  -2   4  17         18.02         23.14         4.41 o
  -1   4  17        295.07        352.98         8.42 o
   0   4  17        203.16        209.46         7.37 o
   1   4  17        321.26        265.16         7.15 o
   2   4  17        122.54        110.58        10.23 o
   3   4  17        242.43        156.24        35.43 o
   4   4  17         97.49         33.25        16.38 o
  -9   5  17        113.22         89.90         7.86 o
  -8   5  17         10.89         10.95         4.90 o
  -7   5  17          1.76          5.94         4.54 o
  -6   5  17        187.67        185.22        11.01 o
  -5   5  17        170.47        202.92        13.31 o
  -4   5  17        427.01        370.99        23.99 o
  -3   5  17        426.18        376.68        13.40 o
  -2   5  17        314.14        287.52         7.72 o
  -1   5  17        321.81        254.43         8.92 o
   0   5  17       1113.58       1052.02        30.41 o
   1   5  17         80.08         81.94         9.94 o
   2   5  17         85.31         82.07        11.15 o
   3   5  17         12.56         22.79        13.69 o
   4   5  17          3.52         17.20        21.99 o
   5   5  17         90.75         89.97        11.69 o
 -11   6  17         95.56         98.03        10.52 o
 -10   6  17         59.96         59.96        10.77 o
  -9   6  17         49.06         38.41         6.51 o
  -8   6  17         33.46         40.68         4.58 o
  -7   6  17         30.50         25.29         6.22 o
  -6   6  17         10.50         18.78         9.02 o
  -5   6  17        187.26        166.96        16.45 o
  -4   6  17         97.23        110.17        11.97 o
  -3   6  17        151.62        101.78         9.12 o
  -2   6  17        122.24        113.70        12.68 o
  -1   6  17         79.87         80.56         7.79 o
   0   6  17         18.68         22.82         5.80 o
   1   6  17        146.28        123.11        10.20 o
   2   6  17         69.82         55.81         7.89 o
   3   6  17        142.20        137.54        11.41 o
   4   6  17         53.32         59.81        10.51 o
   5   6  17        396.90        406.69        23.02 o
   6   6  17         95.28        114.24        13.13 o
 -13   7  17          9.25         34.29         7.57 o
 -12   7  17         89.94         97.06        21.05 o
 -11   7  17         12.33         16.67         8.79 o
 -10   7  17         18.72         14.18         6.83 o
  -9   7  17          2.76          3.29         3.35 o
  -8   7  17        120.11        118.35         7.20 o
  -7   7  17          1.95          5.71         3.24 o
  -6   7  17         30.46         25.70         5.18 o
  -5   7  17          1.78          1.80         3.49 o
  -4   7  17         34.72         32.96         6.57 o
  -3   7  17        242.83        202.86        11.51 o
  -2   7  17         85.60         75.21         6.10 o
  -1   7  17        146.40        132.24         7.80 o
   0   7  17         57.51         51.30         4.52 o
   1   7  17          7.07         17.13         6.39 o
   2   7  17         68.19         58.40         7.10 o
   3   7  17         67.20         60.18         7.44 o
   4   7  17        113.58        123.95         9.90 o
   5   7  17         32.12         32.63         7.04 o
   6   7  17         45.61         57.65         8.19 o
   7   7  17         87.14        122.08        11.13 o
 -15   8  17         37.39         37.99         8.06 o
 -14   8  17         50.63         53.74         8.67 o
 -13   8  17         12.64         26.13         6.28 o
 -12   8  17        101.48        120.54        14.43 o
 -11   8  17        211.53        204.00        20.44 o
 -10   8  17         21.23         28.56         7.61 o
  -9   8  17         29.82         31.42         4.66 o
  -8   8  17         14.41         23.95         4.22 o
  -7   8  17        120.25        117.12         7.36 o
  -6   8  17         33.40         34.52         4.73 o
  -5   8  17         10.82          9.82         3.62 o
  -4   8  17         97.36         77.65         6.35 o
  -3   8  17         12.57          7.37         3.63 o
  -2   8  17         69.70         53.63         5.21 o
  -1   8  17          7.04         12.79         4.24 o
   0   8  17         78.17         77.42         6.63 o
   1   8  17         54.76         49.08         6.83 o
   2   8  17          8.42          2.97         4.62 o
   3   8  17        121.71        115.35         9.67 o
   4   8  17          3.08          3.59         5.22 o
   5   8  17         36.21         44.94         6.79 o
   6   8  17        222.09        228.81        14.25 o
   7   8  17         47.12         52.10         8.67 o
 -15   9  17          8.96         12.74         9.72 o
 -14   9  17          3.25         18.59         7.08 o
 -13   9  17         54.96         64.41         9.35 o
 -12   9  17         10.91         25.39         9.25 o
 -11   9  17         95.11         81.29        10.48 o
 -10   9  17         60.61         62.87         7.24 o
  -9   9  17        219.53        239.84         9.05 o
  -8   9  17         29.84         28.94         5.08 o
  -7   9  17          2.78          6.73         4.07 o
  -6   9  17         48.90         32.08         5.23 o
  -5   9  17        113.20         94.48         6.95 o
  -4   9  17          3.56          4.28         3.52 o
  -3   9  17        142.39        134.68         7.34 o
  -2   9  17         68.24         65.09         5.80 o
  -1   9  17         54.60         54.20         5.45 o
   0   9  17        184.57        191.01        11.39 o
   1   9  17         79.30         68.26         7.98 o
   2   9  17        117.50        113.15         9.34 o
   3   9  17         44.43         35.55         6.64 o
   4   9  17        145.81        158.80        10.62 o
   5   9  17         64.33         79.84         8.46 o
   6   9  17          2.36          7.12         6.03 o
 -15  10  17          4.12          6.40         9.59 o
 -14  10  17          3.49         16.90         6.25 o
 -13  10  17         29.39         22.94         7.15 o
 -12  10  17          2.42          5.74         6.48 o
 -11  10  17          2.79         14.85         5.73 o
 -10  10  17          0.65          3.93         4.57 o
  -9  10  17         60.50         63.69         6.92 o
  -8  10  17         21.40         23.31         5.03 o
  -7  10  17         18.77         15.70         4.62 o
  -6  10  17         59.92         66.63         6.77 o
  -5  10  17         90.77         76.18         7.02 o
  -4  10  17         53.20         52.05         4.71 o
  -3  10  17         67.24         53.39         5.67 o
  -2  10  17          8.49          5.26         3.87 o
  -1  10  17         79.26         59.08         7.49 o
   0  10  17          1.57          6.36         5.35 o
   1  10  17         25.56         25.87         6.00 o
   2  10  17         13.05         13.48         5.70 o
   3  10  17          8.11          7.78         5.86 o
   4  10  17        133.21        130.43        10.13 o
   5  10  17          2.92          1.56        10.82 o
 -15  11  17         48.46         54.37        12.07 o
 -14  11  17         12.07          9.89         6.82 o
 -13  11  17         34.38         31.35         6.60 o
 -12  11  17         27.02         31.92         6.38 o
 -11  11  17         41.59         50.60         7.98 o
 -10  11  17          2.78          8.60         5.11 o
  -9  11  17         94.90         80.94         9.13 o
  -8  11  17        212.16        225.84        11.09 o
  -7  11  17         12.32         17.73         5.14 o
  -6  11  17         95.95         97.05         7.11 o
  -5  11  17        396.88        385.64        14.69 o
  -4  11  17        113.60        117.14         8.06 o
  -3  11  17        121.64        115.45         7.87 o
  -2  11  17        117.75        119.74         9.70 o
  -1  11  17         25.47         28.68         6.49 o
   0  11  17         50.89         81.45         9.04 o
   1  11  17         27.97         26.23         6.50 o
   2  11  17         54.34         60.73         8.26 o
   3  11  17         89.45         73.09         8.09 o
 -15  12  17         70.22         73.44        10.27 o
 -14  12  17          4.19          2.95         7.59 o
 -13  12  17         18.65         35.23         7.68 o
 -12  12  17          8.60         17.14         5.56 o
 -11  12  17         26.97         37.65         6.90 o
 -10  12  17          2.39          5.76         6.72 o
  -9  12  17         10.89         14.02         5.74 o
  -8  12  17        101.67        113.89         8.58 o
  -7  12  17         89.98        114.98         7.62 o
  -6  12  17         95.20        107.70         9.07 o
  -5  12  17         32.14         27.03         5.97 o
  -4  12  17          3.07          1.28         4.75 o
  -3  12  17         44.41         44.81         7.20 o
  -2  12  17         13.07         19.24         6.31 o
  -1  12  17         27.92         34.02         7.10 o
   0  12  17         36.80         43.02         7.80 o
   1  12  17         23.51         17.74         6.26 o
   2  12  17         39.52         34.68         9.25 o
 -15  13  17         54.56         55.69        11.69 o
 -14  13  17         35.14         36.12        10.16 o
 -13  13  17          4.04          4.36         6.49 o
 -12  13  17         18.61         24.10         5.79 o
 -11  13  17         34.48         34.47         6.75 o
 -10  13  17         29.43         27.79         5.92 o
  -9  13  17         55.01         58.21         7.57 o
  -8  13  17         12.65         11.36         6.84 o
  -7  13  17          9.33         14.44         7.25 o
  -6  13  17         45.54         47.77         8.61 o
  -5  13  17         36.33         46.77         8.72 o
  -4  13  17        145.96        173.97        13.94 o
  -3  13  17          8.04         18.29         7.82 o
  -2  13  17         54.33         73.50         8.84 o
  -1  13  17         23.50         20.84         6.64 o
   0  13  17          2.78         11.32         6.60 o
 -15  14  17         14.95         16.17        13.64 o
 -14  14  17          0.30          1.69         7.72 o
 -13  14  17         35.08         35.75         8.45 o
 -12  14  17          4.16          5.03         5.22 o
 -11  14  17         12.05         19.31         5.77 o
 -10  14  17          3.52          9.20         6.48 o
  -9  14  17          3.25         11.93         7.30 o
  -8  14  17         50.59         45.75         8.50 o
  -7  14  17         87.15        110.70        11.55 o
  -6  14  17        221.80        221.97        19.90 o
  -5  14  17         64.29         83.50        14.22 o
  -4  14  17        133.20        128.04        15.89 o
  -3  14  17         89.67         78.17        13.74 o
  -2  14  17         39.52         45.12        17.67 o
 -14  15  17         14.95         16.44        12.92 o
 -13  15  17         54.57         46.05        14.31 o
 -12  15  17         70.13         66.79        16.22 o
 -11  15  17         48.41         54.64         8.37 o
 -10  15  17          4.09          8.49         6.08 o
  -9  15  17          8.92         10.05         7.15 o
  -8  15  17         37.35         37.26         8.28 o
  -7  15  17         47.07         42.69        11.51 o
  -6  15  17          2.34          2.87         8.33 o
  -5  15  17          2.89         11.96         9.31 o
 -12  16  17         19.19         15.98        12.62 o
 -11  16  17         13.83         18.73         7.76 o
 -10  16  17         11.53         19.09         7.76 o
  -9  16  17         41.95         52.17         9.46 o
  -8  16  17          5.65         19.34        16.13 o
   0   0  18          0.05         14.63         7.56 o
  -1   1  18         49.88         44.83         5.45 o
   0   1  18       1175.95       1151.55        15.14 o
   1   1  18        897.05        861.51        15.01 o
  -3   2  18         31.61         32.15         4.80 o
  -2   2  18        245.73        294.25        12.01 o
  -1   2  18        897.90        869.83        14.86 o
   0   2  18         84.04         97.23         6.18 o
   1   2  18        142.33        149.94         7.90 o
   2   2  18        334.02        321.99        12.39 o
  -5   3  18        262.72        245.39        12.38 o
  -4   3  18       1183.46       1080.01        19.69 o
  -3   3  18       1817.49       1575.51        27.96 o
  -2   3  18         31.40         38.61         4.57 o
  -1   3  18        142.50        158.37         8.60 o
   0   3  18        228.61        227.61         8.16 o
   1   3  18        342.71        294.99        11.22 o
   2   3  18         14.80         13.83         3.12 o
   3   3  18         54.20         46.09         6.13 o
  -7   4  18          4.54          4.01         3.78 o
  -6   4  18         22.63         22.00         5.42 o
  -5   4  18        511.70        455.26        12.58 o
  -4   4  18        477.68        392.97        12.75 o
  -3   4  18       1184.63       1071.50        21.57 o
  -2   4  18        333.87        301.62         8.57 o
  -1   4  18        342.58        303.33         8.93 o
   0   4  18        124.16        105.05         5.51 o
   1   4  18         55.53         47.49         4.38 o
   2   4  18         22.92         23.58         5.82 o
   3   4  18          7.42         12.98        10.28 o
   4   4  18         35.56         24.97        12.17 o
  -9   5  18         58.58         59.10        33.45 o
  -8   5  18         39.72         24.46        18.19 o
  -7   5  18        203.34        168.54         9.84 o
  -6   5  18        743.75        706.32        19.32 o
  -5   5  18        238.74        269.50         9.98 o
  -4   5  18        512.29        465.96        17.52 o
  -3   5  18        263.28        254.40         8.08 o
  -2   5  18         14.90         18.01         2.92 o
  -1   5  18         55.33         43.47         2.91 o
   0   5  18          0.94         10.28         7.36 o
   1   5  18         64.13         53.61         9.59 o
   2   5  18        292.22        240.18        16.58 o
   3   5  18         56.14         53.48        10.47 o
   4   5  18         96.66        105.21        13.45 o
   5   5  18         19.97         53.83        27.64 o
 -11   6  18        140.82        142.55        12.46 o
 -10   6  18         38.95         27.19        22.01 o
  -9   6  18         19.29         15.86        13.61 o
  -8   6  18         97.15         68.45         5.84 o
  -7   6  18         92.77         77.37         9.61 o
  -6   6  18         44.10         63.04         7.90 o
  -5   6  18        743.38        701.08        20.77 o
  -4   6  18         22.57         14.29         5.84 o
  -3   6  18         54.45         48.31         5.48 o
  -2   6  18         23.02         15.57         3.17 o
  -1   6  18         63.86         58.56         9.03 o
   0   6  18          6.05          5.20         6.02 o
   1   6  18        240.02        229.84        16.19 o
   2   6  18        263.21        250.54        18.63 o
   3   6  18         25.98         38.59         9.50 o
   4   6  18         19.88         40.81        12.00 o
   5   6  18        122.11        137.13        15.34 o
   6   6  18          2.99         21.35         7.80 o
 -13   7  18          6.80         18.88         6.71 o
 -12   7  18         74.04        114.41        11.60 o
 -11   7  18         75.25         76.70        12.55 o
 -10   7  18         40.92         27.61        11.75 o
  -9   7  18         22.49         18.93         4.66 o
  -8   7  18         18.50         18.41         4.41 o
  -7   7  18          6.69          8.67         4.20 o
  -6   7  18         93.01         82.72         9.02 o
  -5   7  18        202.98        190.25        11.47 o
  -4   7  18          4.52          1.75         4.27 o
  -3   7  18          7.43          2.86         4.99 o
  -2   7  18        292.29        246.50        13.28 o
  -1   7  18        240.09        230.89        10.02 o
   0   7  18         16.28         12.75         5.58 o
   1   7  18        141.42        142.90        11.71 o
   2   7  18          7.01          0.18         4.54 o
   3   7  18         47.24         38.12         6.76 o
   4   7  18          2.07          7.01         6.27 o
   5   7  18         16.05         23.45         6.26 o
   6   7  18         17.73         22.14         6.98 o
   7   7  18         36.49         44.83         8.15 o
 -14   8  18         42.35         67.51         9.48 o
 -13   8  18        103.96        139.36        13.15 o
 -12   8  18         11.94         21.51         9.72 o
 -11   8  18          1.29         12.64         8.81 o
 -10   8  18         15.70         27.79         7.95 o
  -9   8  18         79.51         76.90         6.04 o
  -8   8  18          4.74          7.66         3.81 o
  -7   8  18         18.44         17.98         4.61 o
  -6   8  18         96.83         68.31         6.22 o
  -5   8  18         39.76         34.73         4.39 o
  -4   8  18         35.53         25.73         4.01 o
  -3   8  18         56.38         47.73         5.21 o
  -2   8  18        263.43        239.12         9.38 o
  -1   8  18        141.65        148.20         8.49 o
   0   8  18          6.66         18.53         6.41 o
   1   8  18          5.28          2.66         5.15 o
   2   8  18         17.32         14.69         5.43 o
   3   8  18         10.85          6.31         5.38 o
   4   8  18          0.47          5.84         5.57 o
   5   8  18        133.69        150.94        11.77 o
   6   8  18         47.05         56.25         9.07 o
 -14   9  18          3.04         14.42         8.07 o
 -13   9  18         89.70         84.18        10.92 o
 -12   9  18          6.13         13.58         9.55 o
 -11   9  18         13.18         19.23         7.67 o
 -10   9  18          8.57         11.13         7.67 o
  -9   9  18         31.16         34.16         4.69 o
  -8   9  18         79.50         72.15         6.67 o
  -7   9  18         22.36         13.15         4.32 o
  -6   9  18         19.39         22.93         4.79 o
  -5   9  18         58.67         60.07         5.42 o
  -4   9  18         96.88         75.76         6.14 o
  -3   9  18         25.85         24.37         5.46 o
  -2   9  18          7.11          7.44         4.15 o
  -1   9  18          5.27         13.88         5.47 o
   0   9  18        183.29        163.88        11.25 o
   1   9  18          1.17          6.33         4.91 o
   2   9  18          2.25          4.90         5.54 o
   3   9  18         20.97         18.25         6.15 o
   4   9  18          9.87         14.19         5.62 o
   5   9  18         12.35         19.04         6.12 o
 -14  10  18         20.72         25.74         8.69 o
 -13  10  18         57.66         55.01        12.36 o
 -12  10  18         26.76         26.98         8.42 o
 -11  10  18         35.14         51.48         9.16 o
 -10  10  18          0.92          0.75         4.28 o
  -9  10  18          8.64         17.27         4.88 o
  -8  10  18         15.70         19.21         5.18 o
  -7  10  18         41.15         40.43         5.82 o
  -6  10  18         38.79         46.92         6.09 o
  -5  10  18         19.98         18.09         4.93 o
  -4  10  18         19.78         13.79         4.36 o
  -3  10  18         47.40         42.60         5.58 o
  -2  10  18         17.33         19.06         5.60 o
  -1  10  18          1.19          9.59         5.67 o
   0  10  18         79.76         56.75         7.59 o
   1  10  18         17.10         14.67         6.11 o
   2  10  18         45.72         41.79         7.09 o
   3  10  18         10.33          9.43         6.19 o
   4  10  18         41.76         33.19         6.64 o
 -14  11  18          4.37          1.80         7.96 o
 -13  11  18         10.10         13.84         6.81 o
 -12  11  18          2.33         13.56         9.86 o
 -11  11  18         47.90         39.21         8.01 o
 -10  11  18         35.17         50.37         6.41 o
  -9  11  18         13.24         12.56         5.71 o
  -8  11  18          1.30          8.74         4.66 o
  -7  11  18         75.34         72.06         7.46 o
  -6  11  18        140.87        125.25         9.24 o
  -5  11  18        122.04        134.30         9.46 o
  -4  11  18          2.05          3.45         4.17 o
  -3  11  18         10.82          4.66         5.30 o
  -2  11  18          2.23          3.47         5.01 o
  -1  11  18         17.20         27.22         6.62 o
   0  11  18         37.47         50.26         7.56 o
   1  11  18         26.26         31.53         8.59 o
   2  11  18         52.32         49.03         8.15 o
 -14  12  18         25.79         20.72         8.98 o
 -13  12  18          5.94          2.25         8.32 o
 -12  12  18         23.46         31.46         6.63 o
 -11  12  18          2.32          6.03         5.98 o
 -10  12  18         26.78         24.34         6.43 o
  -9  12  18          6.12          6.22         5.67 o
  -8  12  18         12.09         15.00         5.89 o
  -7  12  18         74.27         96.95         8.72 o
  -6  12  18          3.04          3.78         5.45 o
  -5  12  18         16.05         20.98         5.66 o
  -4  12  18          0.47          0.39         5.90 o
  -3  12  18         20.91         18.41         6.26 o
  -2  12  18         45.86         48.69         7.50 o
  -1  12  18         26.32         23.77         6.65 o
   0  12  18          0.71          5.39         5.85 o
   1  12  18         21.33         28.62         6.97 o
 -15  13  18          7.77          0.06        11.14 o
 -14  13  18         82.19         70.44        13.00 o
 -13  13  18         15.66          9.39         7.86 o
 -12  13  18          5.93          8.36         6.04 o
 -11  13  18         10.11          8.58         5.35 o
 -10  13  18         57.66         62.21         7.57 o
  -9  13  18         89.90         81.11        10.27 o
  -8  13  18        104.13        131.45        11.40 o
  -7  13  18          6.77         14.96         7.13 o
  -6  13  18         17.81         21.10         6.38 o
  -5  13  18        133.59        151.34        13.20 o
  -4  13  18          9.83         13.06         7.34 o
  -3  13  18         10.29         15.63         7.38 o
  -2  13  18         52.43         48.92         8.13 o
  -1  13  18         21.32         26.98         6.90 o
 -14  14  18         42.80         33.03        15.04 o
 -13  14  18         82.34         74.60        13.94 o
 -12  14  18         25.90         26.11         6.96 o
 -11  14  18          4.33         11.64         5.65 o
 -10  14  18         20.75         14.16         7.05 o
  -9  14  18          3.06          6.04         7.11 o
  -8  14  18         42.46         54.08         9.60 o
  -7  14  18         36.50         48.01         9.34 o
  -6  14  18         47.10         71.53        12.92 o
  -5  14  18         12.39         15.43         9.34 o
  -4  14  18         41.89         51.94        12.95 o
  -3  14  18          4.65         10.69        13.43 o
 -12  15  18          4.94          4.35         9.03 o
 -11  15  18         71.26         74.20        10.53 o
 -10  15  18         72.50         73.68        10.62 o
  -9  15  18        106.35        102.06        11.63 o
  -8  15  18         12.20         13.69         9.75 o
  -7  15  18         26.19         30.56        11.48 o
  -6  15  18          0.30         10.95        13.32 o
 -11  16  18         19.61         40.59        11.24 o
 -10  16  18          1.67         10.56         9.04 o
  -1   1  19          1.00         36.19         4.72 o
   0   1  19        209.21        162.39        11.83 o
   1   1  19        929.19        891.86        17.95 o
  -3   2  19         37.11         43.96         5.55 o
  -2   2  19         22.52         39.12         4.68 o
  -1   2  19        928.17        894.03        13.85 o
   0   2  19        133.28        147.16         7.60 o
   1   2  19        105.56        122.55         7.50 o
   2   2  19        155.65        169.45        11.51 o
  -5   3  19         65.32         61.92         6.13 o
  -4   3  19        143.78        154.87         9.58 o
  -3   3  19         72.86         74.92         9.99 o
  -2   3  19         36.96         50.72         4.40 o
  -1   3  19        105.78        130.73         7.34 o
   0   3  19        551.89        578.24        14.85 o
   1   3  19         44.49         49.99         4.75 o
   2   3  19        136.55        134.87         7.06 o
   3   3  19        121.51        112.41         8.71 o
  -7   4  19         25.85         13.55        10.19 o
  -6   4  19        175.35        166.20        15.04 o
  -5   4  19         94.31         88.30         6.82 o
  -4   4  19        285.85        284.25        11.45 o
  -3   4  19        144.18        166.98         7.48 o
  -2   4  19        155.42        145.60        11.11 o
  -1   4  19         44.50         57.38         4.61 o
   0   4  19          7.65         27.20         4.95 o
   1   4  19         30.71         42.60         5.32 o
   2   4  19        191.59        191.75        15.69 o
   3   4  19          9.79          7.27         9.02 o
   4   4  19         17.19         16.66        13.15 o
  -9   5  19         38.76         47.01        15.40 o
  -8   5  19         33.10         18.35        15.97 o
  -7   5  19         40.72         42.04         6.04 o
  -6   5  19         20.75         20.61         5.88 o
  -5   5  19        307.55        326.31        11.88 o
  -4   5  19         93.79         93.06        11.49 o
  -3   5  19         65.19         49.79         5.86 o
  -2   5  19        136.63        137.09         5.90 o
  -1   5  19         30.70         33.23         4.42 o
   0   5  19         78.58         68.22         9.21 o
   1   5  19        152.04        138.76        12.52 o
   2   5  19         86.78         98.23        11.89 o
   3   5  19         19.53         41.09        14.89 o
   4   5  19         77.41        115.78        14.24 o
   5   5  19        179.54        220.03        18.03 o
 -11   6  19         20.22         27.20         9.45 o
 -10   6  19         13.09         14.37        12.02 o
  -9   6  19         82.96         63.32        24.16 o
  -8   6  19         54.89         51.23         8.03 o
  -7   6  19         68.00         71.16         9.42 o
  -6   6  19         84.13         70.09         8.73 o
  -5   6  19         20.67         10.25         7.48 o
  -4   6  19        175.28        176.63        14.70 o
  -3   6  19        121.34        106.74        10.56 o
  -2   6  19        191.46        170.76        13.52 o
  -1   6  19        151.90        126.52        11.71 o
   0   6  19        193.11        196.04        15.18 o
   1   6  19        130.13        132.65        12.76 o
   2   6  19         74.24         74.36        10.75 o
   3   6  19        187.00        193.66        16.36 o
   4   6  19        182.32        183.78        16.94 o
   5   6  19         27.61         50.19        11.15 o
   6   6  19          1.70          3.75         6.71 o
 -13   7  19         19.99         33.14         7.79 o
 -12   7  19         34.30         62.53        12.88 o
 -11   7  19        148.60        163.85        16.29 o
 -10   7  19        104.61         76.74        15.29 o
  -9   7  19         54.05         44.99         8.35 o
  -8   7  19         20.52         19.25         4.35 o
  -7   7  19          1.15          1.55         4.31 o
  -6   7  19         67.96         62.46         8.48 o
  -5   7  19         40.91         39.30         7.06 o
  -4   7  19         25.95         23.41         6.37 o
  -3   7  19          9.78          6.79         6.69 o
  -2   7  19         87.11         69.93         8.02 o
  -1   7  19        130.59        124.69         7.85 o
   0   7  19          4.90          5.05         5.69 o
   1   7  19         11.78         23.42         8.45 o
   2   7  19        154.11        146.00        17.79 o
   3   7  19         20.66         30.03         7.84 o
   4   7  19         24.64         35.10         8.14 o
   5   7  19         55.68         72.25         8.70 o
   6   7  19         49.18         66.58         9.08 o
   7   7  19         17.28         25.15        15.38 o
 -14   8  19         30.59         36.14        16.31 o
 -13   8  19        117.28        136.86        11.65 o
 -12   8  19         56.49         70.09        13.00 o
 -11   8  19         15.33         21.64         8.98 o
 -10   8  19         94.21         93.27        10.95 o
  -9   8  19         13.41         18.10         7.33 o
  -8   8  19         28.47         26.08         4.92 o
  -7   8  19         20.39         20.98         5.12 o
  -6   8  19         55.00         48.82         5.90 o
  -5   8  19         33.19         33.27         4.79 o
  -4   8  19         17.22         26.34         4.68 o
  -3   8  19         19.45         16.64         4.21 o
  -2   8  19         74.29         70.83         7.61 o
  -1   8  19         11.68         18.95         5.53 o
   0   8  19        193.63        176.36        11.46 o
   1   8  19         14.28          7.35         4.94 o
   2   8  19         48.57         45.21         6.62 o
   3   8  19          8.25         11.61         5.55 o
   4   8  19          0.81          9.43         7.13 o
   5   8  19         33.58         40.74         7.76 o
 -14   9  19         11.44         11.50        13.45 o
 -13   9  19         21.94         38.22         8.46 o
 -12   9  19         15.03         13.30         9.10 o
 -11   9  19         10.88          7.36         6.98 o
 -10   9  19         27.45         32.67        12.33 o
  -9   9  19          0.47          9.83         5.80 o
  -8   9  19         13.38         14.75         4.18 o
  -7   9  19         54.26         48.97         5.86 o
  -6   9  19         82.96         86.77         7.50 o
  -5   9  19         38.87         33.92         4.99 o
  -4   9  19         77.40         74.66         6.25 o
  -3   9  19        187.09        186.48        11.10 o
  -2   9  19        153.78        154.21        10.48 o
  -1   9  19         14.35         15.09         5.31 o
   0   9  19          5.17         13.49         5.35 o
   1   9  19         47.40         31.22         6.25 o
   2   9  19         18.88         13.07         5.68 o
   3   9  19         26.43         28.61         6.70 o
   4   9  19         26.27         33.52         7.01 o
 -14  10  19          5.88         20.37        13.81 o
 -13  10  19         10.20         19.76         7.38 o
 -12  10  19         15.79         15.78         8.03 o
 -11  10  19          4.36         12.39         8.06 o
 -10  10  19         32.74         37.64         7.75 o
  -9  10  19         27.50         22.93         5.70 o
  -8  10  19         94.39         92.34         7.85 o
  -7  10  19        104.51        100.56         8.14 o
  -6  10  19         13.22         15.20         4.86 o
  -5  10  19        179.94        195.53        12.95 o
  -4  10  19        182.80        178.53         9.48 o
  -3  10  19         20.78         19.71         5.79 o
  -2  10  19         48.75         48.24         7.24 o
  -1  10  19         47.42         38.02         6.88 o
   0  10  19          0.42          2.69         5.75 o
   1  10  19         32.12         25.24         6.15 o
   2  10  19          0.75          4.73         6.02 o
   3  10  19         43.17         49.21         8.09 o
 -14  11  19          9.43          2.32         8.15 o
 -13  11  19         43.69         46.31        10.83 o
 -12  11  19          4.70          1.83         8.30 o
 -11  11  19          0.00          6.37         6.21 o
 -10  11  19          4.36         11.38         6.52 o
  -9  11  19         10.89         18.01         5.96 o
  -8  11  19         15.28         18.16         5.17 o
  -7  11  19        148.36        154.12         9.71 o
  -6  11  19         20.20         20.74         6.74 o
  -5  11  19         27.56         25.40         5.81 o
  -4  11  19         24.59         26.14         6.07 o
  -3  11  19          8.24          7.29         5.65 o
  -2  11  19         18.95         18.12         6.21 o
  -1  11  19         32.05         36.62         7.22 o
   0  11  19         72.79         82.41        10.15 o
   1  11  19         54.81         61.72         9.04 o
 -14  12  19         10.70          3.07         7.74 o
 -13  12  19         48.95         38.46        17.23 o
 -12  12  19          1.20          0.03        11.67 o
 -11  12  19          4.69          5.76         6.09 o
 -10  12  19         15.83         25.66         6.39 o
  -9  12  19         14.94         19.23         8.89 o
  -8  12  19         56.52         67.42         9.49 o
  -7  12  19         34.29         45.46         6.79 o
  -6  12  19          1.70          2.76         5.12 o
  -5  12  19         55.72         61.62         9.34 o
  -4  12  19          0.80          4.05         6.47 o
  -3  12  19         26.43         22.29         6.26 o
  -2  12  19          0.77         11.59         6.30 o
  -1  12  19         54.84         53.01         8.25 o
   0  12  19         19.88         33.45         8.20 o
 -14  13  19          0.82          7.16         9.38 o
 -13  13  19         16.82         27.87        10.47 o
 -12  13  19         49.00         52.76        12.08 o
 -11  13  19         43.82         55.58         9.03 o
 -10  13  19         10.23         16.54         9.57 o
  -9  13  19         21.93         31.25         8.28 o
  -8  13  19        117.23        126.65        11.78 o
  -7  13  19         19.93         20.56         7.65 o
  -6  13  19         49.12         44.38         8.89 o
  -5  13  19         33.58         30.84         8.19 o
  -4  13  19         26.28         26.32         8.09 o
  -3  13  19         43.17         42.43         9.17 o
  -2  13  19          2.55          6.46         6.83 o
 -13  14  19          0.84          3.49        11.43 o
 -12  14  19         10.65         18.64        16.61 o
 -11  14  19          9.42          9.51         8.65 o
 -10  14  19          5.88         10.49         7.22 o
  -9  14  19         11.46         16.24         7.59 o
  -8  14  19         30.59         40.48         8.64 o
  -7  14  19         17.33         25.07        10.58 o
  -6  14  19         69.84         92.25        14.67 o
  -5  14  19          3.13         22.22        11.25 o
  -4  14  19         59.45         76.80        19.83 o
  -3  14  19          1.40          5.33        10.68 o
 -11  15  19         20.04         24.10        10.07 o
 -10  15  19          9.64         13.73         7.42 o
  -9  15  19         32.39         26.89        10.14 o
  -8  15  19          2.35         10.83        14.01 o
  -7  15  19         14.22         42.09        17.10 o
  -1   1  20        174.72        194.35         6.90 o
   0   1  20        599.42        560.11        26.11 o
   1   1  20        240.10        239.09         9.50 o
  -3   2  20         38.60         39.26         5.46 o
  -2   2  20       1096.87       1048.06        15.18 o
  -1   2  20        240.18        233.88         7.91 o
   0   2  20          9.79         37.21         4.50 o
   1   2  20         97.27         93.46         6.86 o
   2   2  20        212.40        198.98         9.23 o
  -5   3  20         27.63         28.64         6.06 o
  -4   3  20        111.29        110.84         8.85 o
  -3   3  20         17.72         18.54         4.73 o
  -2   3  20         38.72         41.09         4.22 o
  -1   3  20         97.38        101.43         5.72 o
   0   3  20         75.86         85.08         6.19 o
   1   3  20        171.01        188.00         8.08 o
   2   3  20         31.70         30.60         6.04 o
   3   3  20         29.05         26.07        19.88 o
  -7   4  20         39.93         34.64        26.74 o
  -6   4  20          3.93         13.63        10.99 o
  -5   4  20          6.05          8.81         4.08 o
  -4   4  20         84.62         98.91        10.37 o
  -3   4  20        111.14        118.62         6.02 o
  -2   4  20        212.59        205.39         8.44 o
  -1   4  20        171.12        194.55         7.74 o
   0   4  20        302.29        306.85        11.59 o
   1   4  20        315.55        316.34        22.58 o
   2   4  20         38.90         55.58        15.18 o
   3   4  20         20.60         30.79        13.78 o
   4   4  20        101.14         82.48        30.31 o
  -9   5  20         90.44         66.14        48.80 o
  -8   5  20         10.05          0.50         9.23 o
  -7   5  20        128.24        110.14        13.16 o
  -6   5  20         52.83         62.42         7.51 o
  -5   5  20         67.89         62.99         6.33 o
  -4   5  20          6.07         19.78         5.63 o
  -3   5  20         27.82         17.15         6.77 o
  -2   5  20         31.60         29.13         7.12 o
  -1   5  20        315.65        299.55        17.57 o
   0   5  20          0.02          6.16         6.10 o
   1   5  20         39.15         49.87         9.29 o
   2   5  20         63.50         81.85        16.32 o
   3   5  20        184.36        186.04        29.99 o
   4   5  20         72.26         99.70        34.50 o
   5   5  20         40.12         79.83        13.35 o
 -11   6  20         61.47         73.15        12.75 o
 -10   6  20         81.20         65.19        45.58 o
  -9   6  20        149.18         93.46        31.98 o
  -8   6  20         90.41         73.62         8.43 o
  -7   6  20        138.96        151.79        14.40 o
  -6   6  20          3.92          4.25         5.42 o
  -5   6  20         52.94         53.82         6.92 o
  -4   6  20          3.96          6.88         6.69 o
  -3   6  20         29.11         26.61         6.63 o
  -2   6  20         39.02         38.70         8.31 o
  -1   6  20         39.01         39.29        10.31 o
   0   6  20         45.69         42.53         9.10 o
   1   6  20        119.95        131.06        12.98 o
   2   6  20        134.84        134.89        13.74 o
   3   6  20         25.86         37.50        10.18 o
   4   6  20         46.19         65.77        11.61 o
   5   6  20         13.36         34.02        12.08 o
   6   6  20         20.20         29.86         7.07 o
 -13   7  20        100.18        126.78        11.44 o
 -12   7  20         10.38         10.12         9.03 o
 -11   7  20        114.62        130.64        15.50 o
 -10   7  20         53.73         63.88        11.91 o
  -9   7  20         19.28         29.04         8.01 o
  -8   7  20         24.52         24.95         7.42 o
  -7   7  20         69.34         88.72         7.61 o
  -6   7  20        139.01        168.77         9.41 o
  -5   7  20        128.51        135.39        12.16 o
  -4   7  20         39.85         49.74        10.95 o
  -3   7  20         20.55         10.15         6.54 o
  -2   7  20         63.35         60.67         9.60 o
  -1   7  20        120.07        108.29        11.52 o
   0   7  20         11.40          4.51         6.94 o
   1   7  20         37.13         28.71         8.44 o
   2   7  20         91.93        102.74        18.85 o
   3   7  20         77.05         81.56        10.27 o
   4   7  20         40.35         52.26         9.63 o
   5   7  20         22.13         22.47         6.97 o
   6   7  20          7.48         27.92         7.65 o
 -13   8  20         41.05         46.84        16.59 o
 -12   8  20         14.26         17.20         9.50 o
 -11   8  20         12.50         17.89        10.98 o
 -10   8  20          4.68          8.15         6.62 o
  -9   8  20         11.46         21.40         8.01 o
  -8   8  20         17.13         17.21         5.17 o
  -7   8  20         24.44         32.04         5.67 o
  -6   8  20         90.52         80.94         8.55 o
  -5   8  20         10.05          9.20         4.14 o
  -4   8  20        101.06        109.79         7.96 o
  -3   8  20        184.05        148.96         8.39 o
  -2   8  20        134.67        127.90         9.37 o
  -1   8  20         36.97         33.85         6.28 o
   0   8  20         70.51         40.99         7.08 o
   1   8  20          0.15          0.06         5.71 o
   2   8  20         47.32         48.86         8.80 o
   3   8  20         30.54         37.35         8.29 o
   4   8  20         88.79        106.39        11.95 o
   5   8  20        184.01        196.53        20.08 o
 -13   9  20         60.65         46.81        17.67 o
 -12   9  20          3.35          5.30         9.19 o
 -11   9  20         15.65         12.93         7.56 o
 -10   9  20          4.64         19.13         7.46 o
  -9   9  20         24.87         54.38        10.34 o
  -8   9  20         11.49         16.62         4.94 o
  -7   9  20         19.27         29.79         6.21 o
  -6   9  20        149.21        139.21         9.03 o
  -5   9  20         90.18         89.03         6.68 o
  -4   9  20         72.15         59.25         7.23 o
  -3   9  20         25.95         44.33         6.77 o
  -2   9  20         92.10         91.81         8.83 o
  -1   9  20          0.14          6.47         5.98 o
   0   9  20          0.67          1.18         5.40 o
   1   9  20          5.98          6.18         5.66 o
   2   9  20          2.06          5.99         6.04 o
   3   9  20          6.19         13.64         7.53 o
 -13  10  20         96.22         92.44        13.40 o
 -12  10  20         17.69         23.22        10.11 o
 -11  10  20          8.47         14.04         7.96 o
 -10  10  20          0.02          5.56         8.14 o
  -9  10  20          4.64          3.25         7.49 o
  -8  10  20          4.67          5.75         4.55 o
  -7  10  20         53.49         56.40         6.89 o
  -6  10  20         81.29         78.24         9.34 o
  -5  10  20         40.26         46.81         8.10 o
  -4  10  20         46.22         48.42         6.93 o
  -3  10  20         77.08         73.79         8.03 o
  -2  10  20         47.31         43.24         7.23 o
  -1  10  20          5.99          6.66         5.78 o
   0  10  20         22.71         16.15         5.95 o
   1  10  20         25.39         18.06         6.73 o
   2  10  20         13.61         12.11         6.17 o
 -13  11  20         65.41         70.35        12.92 o
 -12  11  20         51.08         52.68        16.46 o
 -11  11  20          0.35          1.88         8.10 o
 -10  11  20          8.47          6.66         6.28 o
  -9  11  20         15.65         16.61         7.07 o
  -8  11  20         12.40         16.22         5.05 o
  -7  11  20        114.52        128.74        11.20 o
  -6  11  20         61.34         57.73         8.39 o
  -5  11  20         13.32         15.41         5.59 o
  -4  11  20         40.46         41.17         7.43 o
  -3  11  20         30.67         32.65         6.70 o
  -2  11  20          2.08          8.43         6.05 o
  -1  11  20         25.40         21.37         6.09 o
   0  11  20          2.63          6.87         6.17 o
   1  11  20          1.73          1.40         8.71 o
 -14  12  20         38.90         47.14        15.17 o
 -13  12  20         63.09         96.10        14.37 o
 -12  12  20          0.24          0.09        14.49 o
 -11  12  20         51.01         60.85        11.09 o
 -10  12  20         17.61         29.45         7.44 o
  -9  12  20          3.30          7.80         7.98 o
  -8  12  20         14.26         11.47         5.41 o
  -7  12  20         10.47         10.60         5.68 o
  -6  12  20         20.20         15.23         6.84 o
  -5  12  20         22.16         26.12         7.33 o
  -4  12  20         88.74         92.20        11.07 o
  -3  12  20          6.18          7.98         6.11 o
  -2  12  20         13.61         15.08         6.20 o
  -1  12  20          1.74          4.74         6.71 o
 -13  13  20        149.30        169.56        26.31 o
 -12  13  20         63.15        114.12        15.04 o
 -11  13  20         65.31         78.71        13.32 o
 -10  13  20         96.12         94.75        13.64 o
  -9  13  20         60.62         58.17         9.43 o
  -8  13  20         40.95         39.04         8.38 o
  -7  13  20        100.13        113.20        15.04 o
  -6  13  20          7.49         14.44         7.36 o
  -5  13  20        183.97        190.99        14.95 o
  -4  13  20         20.32         25.29         8.50 o
  -3  13  20         16.35         20.78         9.67 o
 -11  14  20         58.25         82.57        13.77 o
 -10  14  20         27.65         34.53        11.41 o
  -9  14  20         32.45         32.05         8.69 o
  -8  14  20         19.57         26.28        10.70 o
  -7  14  20         59.08         79.01        15.29 o
  -6  14  20         82.97        106.67        21.25 o
  -5  14  20         80.50         88.44        21.01 o
  -4  14  20         35.36         50.77        16.95 o
 -10  15  20          0.95         13.14        13.70 o
  -9  15  20          8.13          4.77        13.07 o
   0   0  21         90.18         89.01        23.60 o
  -1   1  21        279.45        299.79         9.30 o
   0   1  21          0.29         13.80         4.20 o
   1   1  21         25.45         43.89         5.41 o
  -3   2  21        151.27        179.22        10.47 o
  -2   2  21         79.99         71.72         5.41 o
  -1   2  21         25.49         51.32         4.96 o
   0   2  21         50.30         69.95         5.43 o
   1   2  21         73.90         98.67         7.75 o
   2   2  21         45.66         34.53         5.30 o
  -5   3  21         38.71         34.72         6.90 o
  -4   3  21         72.27         72.68         9.65 o
  -3   3  21        124.28        115.32         6.82 o
  -2   3  21        150.96        167.77         8.40 o
  -1   3  21         73.92        105.53         6.56 o
   0   3  21         42.67         66.35         6.57 o
   1   3  21        114.69        122.06        13.79 o
   2   3  21         28.64         18.92        17.81 o
   3   3  21         78.02         38.29        20.83 o
  -7   4  21        178.53        130.44        36.67 o
  -6   4  21          5.68          3.64         8.78 o
  -5   4  21         56.76         50.42         5.53 o
  -4   4  21          2.84         10.38         4.00 o
  -3   4  21         72.09         73.93         4.68 o
  -2   4  21         45.63         32.32         4.74 o
  -1   4  21        114.84        130.26         8.19 o
   0   4  21         12.34         17.54         7.49 o
   1   4  21        173.91        168.91        14.16 o
   2   4  21         55.40         80.92        27.33 o
   3   4  21          0.73         18.27        14.13 o
   4   4  21          2.96         33.43        23.55 o
  -9   5  21         28.39         14.32        13.65 o
  -8   5  21         61.41         27.28        22.24 o
  -7   5  21         27.72         18.80        17.86 o
  -6   5  21        111.15        128.76        13.89 o
  -5   5  21         60.66         65.45         8.68 o
  -4   5  21         56.84         57.74         6.41 o
  -3   5  21         38.69         27.87         9.70 o
  -2   5  21         28.54         26.63         6.56 o
  -1   5  21        174.18        176.83        13.94 o
   0   5  21         37.07         43.64         8.15 o
   1   5  21         14.16         14.67         6.58 o
   2   5  21         31.47         39.99         9.55 o
   3   5  21         14.25         29.64         9.72 o
   4   5  21          5.24         23.73         9.40 o
   5   5  21         23.82         64.67        35.65 o
 -11   6  21          4.41         23.02        10.14 o
 -10   6  21          8.26         12.01        11.79 o
  -9   6  21         28.00         28.80        13.34 o
  -8   6  21         40.89         20.95        20.83 o
  -7   6  21         72.18         84.10        12.20 o
  -6   6  21         72.93         72.86         8.56 o
  -5   6  21        111.01        134.50        11.56 o
  -4   6  21          5.70          5.21         6.01 o
  -3   6  21         78.08         70.60         9.53 o
  -2   6  21         55.29         54.00         9.58 o
  -1   6  21         14.21         13.86         6.52 o
   0   6  21          0.32          0.47         6.54 o
   1   6  21          4.28          2.20         6.80 o
   2   6  21         50.66         54.08        10.39 o
   3   6  21         22.38         43.47        10.60 o
   4   6  21         26.04         48.21        11.29 o
   5   6  21         46.23         96.86        14.26 o
   6   6  21         25.71         42.27         8.15 o
 -12   7  21         47.65         77.12        13.80 o
 -11   7  21         77.68         77.33        12.86 o
 -10   7  21         11.93          6.76         7.46 o
  -9   7  21          1.94         10.20         8.75 o
  -8   7  21          2.09         13.21         9.72 o
  -7   7  21        105.44        104.78        15.17 o
  -6   7  21         71.92         78.52         8.31 o
  -5   7  21         27.72         31.76         7.81 o
  -4   7  21        178.49        178.28        14.17 o
  -3   7  21          0.73          2.58         6.12 o
  -2   7  21         31.50         17.05         7.00 o
  -1   7  21          4.25          0.63         6.74 o
   0   7  21          1.47          0.37         6.63 o
   1   7  21          4.85          9.26         7.56 o
   2   7  21         14.68         20.78         9.27 o
   3   7  21         14.25         22.88         7.56 o
   4   7  21        200.79        204.19        15.26 o
   5   7  21         50.21         56.85        10.53 o
 -13   8  21         79.81        103.44        21.22 o
 -12   8  21          0.89          3.89         9.07 o
 -11   8  21          6.69          6.50         8.35 o
 -10   8  21         52.31         67.51        12.16 o
  -9   8  21          5.46         16.55         7.45 o
  -8   8  21         75.51         96.94        10.83 o
  -7   8  21          2.06         13.90         4.59 o
  -6   8  21         41.12         46.10         6.89 o
  -5   8  21         61.45         47.79         6.11 o
  -4   8  21          2.95         10.56         4.59 o
  -3   8  21         14.22         16.19         6.70 o
  -2   8  21         50.95         52.11         7.75 o
  -1   8  21          4.81          4.40         6.25 o
   0   8  21         32.23         29.10         7.11 o
   1   8  21          0.13          0.11         6.15 o
   2   8  21         20.86         22.27         7.57 o
   3   8  21        232.44        251.65        16.50 o
   4   8  21         12.39         33.10         9.01 o
 -13   9  21         22.16         40.39        17.34 o
 -12   9  21         21.09         26.67        13.76 o
 -11   9  21         11.83         25.41        10.82 o
 -10   9  21         12.62         25.12         8.66 o
  -9   9  21         45.63         60.17        11.41 o
  -8   9  21          5.47         11.22         7.92 o
  -7   9  21          1.91          7.52         5.33 o
  -6   9  21         28.03         27.17         6.37 o
  -5   9  21         28.51         31.80         6.55 o
  -4   9  21          5.19          4.64         4.67 o
  -3   9  21         22.61         24.76         6.14 o
  -2   9  21         14.69          9.97         5.56 o
  -1   9  21          0.13          5.85         5.36 o
   0   9  21         62.71         73.88        11.72 o
   1   9  21         35.19         37.30         7.97 o
   2   9  21         69.12         69.47        11.45 o
   3   9  21         74.10         97.81        21.64 o
 -13  10  21         10.96          8.04        14.97 o
 -12  10  21         50.11         68.32        18.20 o
 -11  10  21         41.22         48.40         9.66 o
 -10  10  21         35.44         43.05         9.75 o
  -9  10  21         12.63         15.22         8.13 o
  -8  10  21         52.33        114.80        40.52 o
  -7  10  21         11.91         10.76         5.01 o
  -6  10  21          8.31         10.30         5.77 o
  -5  10  21         23.81         19.04         6.52 o
  -4  10  21         26.08         15.06         5.88 o
  -3  10  21         14.22         19.10         5.80 o
  -2  10  21         20.80         29.62         6.95 o
  -1  10  21         35.17         39.11         6.91 o
   0  10  21          1.32          2.30         5.89 o
   1  10  21         10.27         13.24         6.49 o
 -13  11  21          6.44          6.33         8.76 o
 -12  11  21         30.71         23.20        12.85 o
 -11  11  21          5.32          0.12        11.59 o
 -10  11  21         41.27         45.37        10.95 o
  -9  11  21         11.81         20.16         7.03 o
  -8  11  21          6.64         11.67         7.98 o
  -7  11  21         77.69         60.22         8.59 o
  -6  11  21          4.34          8.88         6.38 o
  -5  11  21         46.16         45.47         8.37 o
  -4  11  21        200.59        214.56        12.98 o
  -3  11  21        232.27        242.75        14.08 o
  -2  11  21         69.19         74.43         9.13 o
  -1  11  21         10.26         15.96         6.78 o
   0  11  21          7.31         10.67        10.40 o
 -13  12  21         76.51         96.82        14.51 o
 -12  12  21          4.18          3.84        11.56 o
 -11  12  21         30.85         20.46        11.44 o
 -10  12  21         50.19         57.72        15.70 o
  -9  12  21         21.11         18.10        13.41 o
  -8  12  21          0.91         12.47         8.17 o
  -7  12  21         47.74         63.27         8.26 o
  -6  12  21         25.70         23.60         7.05 o
  -5  12  21         50.21         60.46         9.94 o
  -4  12  21         12.48         20.20         8.38 o
  -3  12  21         73.99         88.95        11.06 o
  -2  12  21         28.90         28.45        10.16 o
 -11  13  21          6.45         14.77        12.92 o
 -10  13  21         10.92         16.76        12.05 o
  -9  13  21         22.06         29.49        10.15 o
  -8  13  21         79.85        108.23        14.88 o
  -7  13  21         37.48         52.20         9.66 o
  -6  13  21         25.41         21.55         7.99 o
  -5  13  21          7.68         15.64         9.33 o
  -4  13  21         37.11         42.78        11.47 o
 -10  14  21         84.39        103.19        15.06 o
  -8  14  21         62.51         79.35        19.52 o
  -7  14  21         19.83         34.25        16.18 o
  -1   1  22        261.12        269.70        11.93 o
   0   1  22         93.53         84.07         5.33 o
   1   1  22         66.50         85.71         5.78 o
  -3   2  22        113.86        109.22         6.42 o
  -2   2  22          0.49          8.66         3.52 o
  -1   2  22         66.33         85.04         6.08 o
   0   2  22       1102.75       1106.69        16.91 o
   1   2  22        341.44        331.65        15.92 o
   2   2  22         40.29         41.49         6.58 o
  -5   3  22          5.57          5.07         9.19 o
  -4   3  22         80.69         85.99        18.71 o
  -3   3  22          0.02          8.21         3.45 o
  -2   3  22        113.65        104.42         6.48 o
  -1   3  22        341.47        344.45        10.90 o
   0   3  22         13.61         32.91         7.30 o
   1   3  22         36.57         54.55        20.14 o
   2   3  22          4.11         27.07        25.50 o
   3   3  22         33.51         22.37        18.19 o
  -7   4  22         76.80         44.33        32.58 o
  -6   4  22          2.95          3.30         9.29 o
  -5   4  22         91.08         92.98         9.57 o
  -4   4  22        335.03        301.81        11.82 o
  -3   4  22         80.58         91.20         8.22 o
  -2   4  22         40.22         47.68         6.63 o
  -1   4  22         36.46         42.37         8.10 o
   0   4  22         16.02         40.37         8.31 o
   1   4  22         24.15         31.71         8.82 o
   2   4  22         21.62         37.22        24.40 o
   3   4  22         50.13         68.08        27.53 o
   4   4  22          0.37         21.46        26.07 o
  -9   5  22         82.50         97.03        35.44 o
  -8   5  22         10.87         14.96        11.75 o
  -7   5  22        167.58        127.58        22.59 o
  -6   5  22        217.12        193.75        16.37 o
  -5   5  22          0.01          5.92         5.30 o
  -4   5  22         91.11         94.21         8.11 o
  -3   5  22          5.54          3.15         5.19 o
  -2   5  22          4.19          4.77         5.62 o
  -1   5  22         24.04         19.89         7.18 o
   0   5  22          5.88         11.97         7.76 o
   1   5  22         57.03         59.53        10.00 o
   2   5  22         59.16         63.10        11.29 o
   3   5  22         99.28        126.85        21.00 o
   4   5  22         15.51         46.60        11.28 o
   5   5  22         15.04         39.30        16.20 o
 -11   6  22         68.18         91.55        11.43 o
 -10   6  22         25.64         48.88         9.74 o
  -9   6  22         43.17         36.29        28.68 o
  -8   6  22         75.22         53.61        25.65 o
  -7   6  22         72.81         65.59        11.93 o
  -6   6  22         76.54         74.97        11.82 o
  -5   6  22        216.79        203.95        10.84 o
  -4   6  22          2.93          8.71         9.02 o
  -3   6  22         33.45         22.04         6.87 o
  -2   6  22         21.51          6.98         6.97 o
  -1   6  22         57.13         42.63         8.49 o
   0   6  22         32.47         22.93         8.57 o
   1   6  22         34.41         17.80         8.11 o
   2   6  22         31.15         53.96        11.15 o
   3   6  22         78.50         89.36        14.37 o
   4   6  22         83.02         97.29        14.27 o
   5   6  22        100.60        116.43        15.44 o
   6   6  22         26.55         32.98        16.25 o
 -12   7  22         26.26         38.11        16.86 o
 -11   7  22         13.70         14.24         8.86 o
 -10   7  22         14.71         23.88        10.48 o
  -9   7  22         28.51         38.62        10.79 o
  -8   7  22         31.93         31.43         9.95 o
  -7   7  22         72.27         81.85        11.48 o
  -6   7  22         72.90         73.32        13.22 o
  -5   7  22        167.56        182.05        11.91 o
  -4   7  22         76.86         72.17        11.33 o
  -3   7  22         50.29         45.69        10.41 o
  -2   7  22         59.19         43.46         9.57 o
  -1   7  22         34.44         12.97         7.03 o
   0   7  22         15.50         16.03         7.09 o
   1   7  22         59.05         52.95        10.42 o
   2   7  22         64.99         75.44        16.88 o
   3   7  22         97.86        139.26        12.90 o
   4   7  22        216.03        237.36        16.19 o
 -12   8  22         62.31         85.88        18.91 o
 -11   8  22         65.39         77.57        13.61 o
 -10   8  22          4.88         15.58         8.78 o
  -9   8  22          5.17          8.66         7.03 o
  -8   8  22         73.50         76.81        14.90 o
  -7   8  22         32.06         33.78         7.41 o
  -6   8  22         75.36         87.11         7.72 o
  -5   8  22         10.81         12.19         4.37 o
  -4   8  22          0.35          2.36         5.66 o
  -3   8  22         98.98         99.60         9.70 o
  -2   8  22         31.15         36.48         7.42 o
  -1   8  22         58.89         50.99         8.28 o
   0   8  22         13.45         11.53         6.62 o
   1   8  22         30.11         24.80         6.94 o
   2   8  22        103.93        105.15        11.52 o
   3   8  22         26.46         34.97         9.04 o
 -12   9  22         50.99         49.71        17.02 o
 -11   9  22        127.82        157.18        24.23 o
 -10   9  22          4.68         14.30         8.34 o
  -9   9  22          6.64         30.19        11.48 o
  -8   9  22          5.18         16.80         8.54 o
  -7   9  22         28.51         38.60         7.68 o
  -6   9  22         43.26         55.75        10.02 o
  -5   9  22         82.59         84.46        11.87 o
  -4   9  22         15.45         19.07         6.45 o
  -3   9  22         78.33         67.62         9.46 o
  -2   9  22         65.13         59.76         8.80 o
  -1   9  22         30.07         22.92         7.36 o
   0   9  22        131.22        111.12        11.23 o
   1   9  22         60.50         43.12         8.89 o
   2   9  22         12.47         19.63        15.51 o
 -12  10  22        112.46        119.28        23.61 o
 -11  10  22          0.15          8.93        12.17 o
 -10  10  22          9.68         24.93        14.72 o
  -9  10  22          4.67         12.34         9.73 o
  -8  10  22          4.91         15.87         8.39 o
  -7  10  22         14.66         48.20        40.33 o
  -6  10  22         25.63         27.86         9.12 o
  -5  10  22         15.01         22.67         7.92 o
  -4  10  22         82.97         76.77        10.19 o
  -3  10  22         97.70        117.18        10.10 o
  -2  10  22        103.93         99.74         9.77 o
  -1  10  22         60.54         48.18         9.01 o
   0  10  22          4.39          4.45         7.08 o
 -12  11  22         18.07         18.33        12.59 o
 -11  11  22         13.11         18.52        12.41 o
 -10  11  22          0.14          7.03        10.82 o
  -8  11  22         65.30        175.57        25.30 o
  -7  11  22         13.64         12.19         8.22 o
  -6  11  22         68.10         71.12         9.62 o
  -5  11  22        100.50        102.27        11.37 o
  -4  11  22        216.02        222.56        13.48 o
  -3  11  22         26.36         32.82         7.46 o
  -2  11  22         12.44         18.25         7.95 o
  -1  11  22         75.52         61.03        12.26 o
  -9  12  22         50.97         55.19        16.66 o
  -8  12  22         62.29         52.44        16.30 o
  -7  12  22         26.23         29.49         7.97 o
  -6  12  22         26.51         27.50         8.12 o
  -5  12  22         26.05         29.20        10.22 o
  -4  12  22         31.73         38.31        10.99 o
  -3  12  22         21.59         18.37        10.12 o
 -10  13  22         42.35         74.62        13.18 o
  -9  13  22         19.49         24.54        14.10 o
  -7  13  22          1.62          0.03        12.27 o
  -6  13  22        151.37        174.10        17.30 o
  -5  13  22         13.90         10.84         9.08 o
  -1   1  23         35.53         35.94         8.13 o
   0   1  23          0.70         21.27         5.73 o
   1   1  23        173.08        179.23         9.30 o
  -3   2  23         90.89         87.96         8.78 o
  -2   2  23        133.56        123.34         8.97 o
  -1   2  23        173.60        173.60         9.09 o
   0   2  23         85.51        136.29         9.61 o
   1   2  23         74.09         97.07         9.81 o
   2   2  23          8.14         25.01         9.51 o
  -5   3  23         82.48        128.62        28.07 o
  -4   3  23          8.84         16.51        10.04 o
  -3   3  23         39.09         33.66         4.82 o
  -2   3  23         90.73         89.43         7.17 o
  -1   3  23         73.66         85.40         7.51 o
   0   3  23         22.40         29.55         5.76 o
   1   3  23         16.54         40.35        11.79 o
   2   3  23          5.84         32.88        28.86 o
   3   3  23         34.80         48.04        15.44 o
  -7   4  23         47.38         27.34        22.43 o
  -6   4  23         66.58         38.55        29.11 o
  -5   4  23         69.15         50.73        19.77 o
  -4   4  23         12.74          9.58         5.39 o
  -3   4  23          8.84         12.97         4.95 o
  -2   4  23          8.12          9.66         5.11 o
  -1   4  23         16.37         19.50         7.29 o
   0   4  23        144.57        150.21        13.15 o
   1   4  23         68.26         74.32        10.98 o
   2   4  23         20.53         24.29        12.71 o
   3   4  23         12.06         27.53        16.49 o
   4   4  23        134.73        152.86        40.50 o
  -9   5  23        140.75        193.46        29.01 o
  -8   5  23        116.37         91.18        50.32 o
  -7   5  23         12.56         15.04        11.92 o
  -6   5  23        105.06         86.33        24.22 o
  -5   5  23         59.19         63.24         8.06 o
  -4   5  23         69.23         76.72         7.68 o
  -3   5  23         82.74         97.55         8.98 o
  -2   5  23          5.85          6.91         6.19 o
  -1   5  23         68.14         53.14         9.19 o
   0   5  23         16.51         22.91         8.31 o
   1   5  23         13.33         22.80         8.11 o
   2   5  23         15.73         26.30         8.73 o
   3   5  23         43.06         61.97        15.84 o
   4   5  23        119.54        120.17        15.32 o
   5   5  23         39.00         61.27        16.27 o
 -11   6  23         50.55         80.04        20.65 o
 -10   6  23        110.27        119.35        30.49 o
  -9   6  23         92.27         51.46        40.26 o
  -8   6  23         28.52         15.82        12.76 o
  -7   6  23          6.35          0.59         8.54 o
  -6   6  23         42.02         66.97        12.32 o
  -5   6  23        104.97         97.75        10.50 o
  -4   6  23         66.45         73.17         7.44 o
  -3   6  23         34.70         18.46        10.90 o
  -2   6  23         20.42         10.91         9.97 o
  -1   6  23         13.35          9.82         6.42 o
   0   6  23         13.11         11.59         9.00 o
   1   6  23         16.76          8.67         6.99 o
   2   6  23         21.75         36.00         9.65 o
   3   6  23         47.62         51.87        12.35 o
   4   6  23         20.54         51.90        12.08 o
 -11   7  23         12.66         10.05        11.78 o
 -10   7  23         55.52         56.30        11.88 o
  -9   7  23         19.96         22.92        10.18 o
  -8   7  23         25.58         15.44        14.54 o
  -7   7  23         20.12         46.07        11.51 o
  -6   7  23          6.26         12.59        12.50 o
  -5   7  23         12.49         12.26         7.13 o
  -4   7  23         47.33         55.98        13.86 o
  -3   7  23         12.12         13.55        13.73 o
  -2   7  23         15.71          5.42         7.49 o
  -1   7  23         16.75          6.63         6.63 o
   0   7  23         38.73         27.43         7.97 o
   1   7  23         85.81         66.96        11.33 o
   2   7  23          4.98         11.39        11.65 o
   3   7  23         15.07         29.74         8.64 o
 -11   8  23         30.84         36.54        15.23 o
 -10   8  23         31.25         29.30        10.75 o
  -9   8  23        118.77        107.59        11.83 o
  -8   8  23          0.05          9.74         7.46 o
  -7   8  23         25.70         35.47         9.24 o
  -6   8  23         28.55         31.74         7.33 o
  -5   8  23        116.28        130.24        10.45 o
  -4   8  23        134.43        123.95        10.87 o
  -3   8  23         43.17         41.68         8.59 o
  -2   8  23         21.65         22.28         6.79 o
  -1   8  23         85.98         74.92         9.86 o
   0   8  23        112.49         96.81        10.74 o
   1   8  23         33.65         31.06         7.74 o
   2   8  23         57.86         61.63        10.24 o
 -11   9  23         11.58         31.09        15.35 o
 -10   9  23        341.65        399.85        35.87 o
  -9   9  23          2.17         20.73         8.59 o
  -8   9  23        118.34        139.41        13.15 o
  -7   9  23         19.91         31.33        11.61 o
  -6   9  23         92.19        111.96        31.21 o
  -5   9  23        140.66        164.94        15.27 o
  -4   9  23        119.34         93.47        10.37 o
  -3   9  23         47.63         62.80         9.22 o
  -2   9  23          5.01          7.13         7.91 o
  -1   9  23         33.63         32.80         7.60 o
   0   9  23          2.78          1.66         6.75 o
   1   9  23          0.58          8.44        13.86 o
 -11  10  23         56.78         70.63        18.85 o
 -10  10  23        158.61        139.96        23.03 o
  -8  10  23         31.18         36.32        17.32 o
  -7  10  23         55.52        148.19        24.52 o
  -6  10  23        110.39        192.36        99.03 o
  -5  10  23         39.02         39.97        10.09 o
  -4  10  23         20.57         27.68         7.70 o
  -3  10  23         15.04         21.41         7.48 o
  -2  10  23         58.04         65.13        10.38 o
  -1  10  23          0.59          5.40         7.33 o
  -6  11  23         50.63         40.99         9.87 o
  -5  11  23          9.51          4.58         8.48 o
  -4  11  23         25.71         21.77         9.63 o
  -3  11  23         11.49         12.51         7.18 o
  -2  11  23          9.17         13.65        13.53 o
  -6  12  23         17.84         22.58         9.28 o
  -5  12  23         44.64         37.84        11.40 o
  -4  12  23         15.79         20.12         9.81 o
   0   0  24        198.05        179.68        13.02 o
  -1   1  24         12.64         27.99         5.83 o
   0   1  24          0.50         23.94         5.39 o
   1   1  24        101.04         99.80         8.39 o
  -3   2  24         70.72         75.04        10.24 o
  -2   2  24         12.52         13.36         6.36 o
  -1   2  24        101.30        102.42         7.73 o
   0   2  24         15.49         23.02         6.61 o
   1   2  24         61.95         62.45        11.23 o
   2   2  24        131.39        179.79        17.08 o
  -5   3  24        287.01        201.89        93.58 o
  -4   3  24         42.04         23.14        18.11 o
  -3   3  24        282.86        244.63        19.66 o
  -2   3  24         70.80         76.06         7.03 o
  -1   3  24         61.91         52.61         6.67 o
   0   3  24         16.93         17.22         5.98 o
   1   3  24        101.37        106.11        12.37 o
   2   3  24        123.82        148.39        16.44 o
   3   3  24         16.08         29.51        30.91 o
  -7   4  24         47.30         67.92        17.52 o
  -6   4  24         85.19         39.38        30.58 o
  -5   4  24        192.18        147.91        32.33 o
  -4   4  24          2.48          0.01         8.59 o
  -3   4  24         42.04         38.36         7.34 o
  -2   4  24        131.02        155.61        10.71 o
  -1   4  24        101.06         97.60         9.10 o
   0   4  24          0.68          9.76         7.37 o
   1   4  24         38.35         37.51         8.98 o
   2   4  24         11.46         27.99        15.47 o
   3   4  24         72.78        101.37        18.69 o
   4   4  24         11.26         32.41        10.99 o
  -9   5  24         70.11         99.10        22.90 o
  -8   5  24          9.35         14.44        12.68 o
  -7   5  24          7.18         20.33        12.75 o
  -6   5  24        300.33        218.66        49.18 o
  -5   5  24          0.02          0.90         8.52 o
  -4   5  24        192.01        202.38        12.89 o
  -3   5  24        286.80        302.87        13.33 o
  -2   5  24        124.01        122.33        10.58 o
  -1   5  24         38.17         29.03         8.53 o
   0   5  24         73.11         69.78        10.46 o
   1   5  24         20.33         11.34         7.05 o
   2   5  24          4.52          9.36         7.77 o
   3   5  24         30.70         42.33        10.61 o
   4   5  24         27.58         34.65        18.81 o
  -9   6  24         66.74         57.38        43.26 o
  -8   6  24        127.20        101.48        41.81 o
  -7   6  24         60.11         55.33        26.49 o
  -6   6  24         18.17         10.53         8.47 o
  -5   6  24        299.86        287.55        20.61 o
  -4   6  24         84.93         85.70        12.89 o
  -3   6  24         15.91         15.06         5.83 o
  -2   6  24         11.47          6.93         7.24 o
  -1   6  24         20.20         11.42         7.46 o
   0   6  24         11.69         10.17         7.37 o
   1   6  24         19.79         26.40         9.06 o
   2   6  24         26.42         28.78         9.48 o
   3   6  24        161.32        142.47        16.35 o
 -10   7  24        118.25        144.37        23.88 o
  -9   7  24        404.00        392.37        25.71 o
  -8   7  24         10.18          9.31        11.25 o
  -7   7  24         29.83         38.31        10.79 o
  -6   7  24         59.99         80.20         9.79 o
  -5   7  24          7.24         18.56         8.03 o
  -4   7  24         47.46         46.65         9.82 o
  -3   7  24         72.76         66.31        16.08 o
  -2   7  24          4.60         12.84         7.45 o
  -1   7  24         19.77         14.76         7.71 o
   0   7  24          3.35          6.09         7.91 o
   1   7  24         68.36         52.45        10.90 o
   2   7  24         59.92         67.90        12.64 o
 -10   8  24         62.40         64.81        17.12 o
  -9   8  24         95.51         83.77        18.47 o
  -8   8  24         76.41         99.08        14.07 o
  -7   8  24         10.06          4.98         7.85 o
  -6   8  24        127.03        159.01        13.09 o
  -5   8  24          9.26          7.99         5.79 o
  -4   8  24         11.28         10.72         6.20 o
  -3   8  24         30.78         41.08         9.58 o
  -2   8  24         26.49         32.02         7.69 o
  -1   8  24         68.34         56.77         8.81 o
   0   8  24         48.65         34.10         7.89 o
   1   8  24         23.09         18.22         8.96 o
 -11   9  24         22.77         33.79        15.53 o
 -10   9  24         63.24         96.05        21.01 o
  -9   9  24        316.71        379.90        33.91 o
  -7   9  24        404.50        390.68        25.37 o
  -6   9  24         66.77         83.51        12.00 o
  -5   9  24         70.08        132.86        40.27 o
  -4   9  24         27.65         24.81         7.58 o
  -3   9  24        161.67        156.08        13.02 o
  -2   9  24         59.82         67.08         9.31 o
  -1   9  24         23.11         21.88         7.40 o
   0   9  24         17.20         16.36        13.45 o
  -6  10  24         14.41         11.92        10.69 o
  -5  10  24         10.50          8.58        10.34 o
  -4  10  24         25.54         27.83         7.54 o
  -3  10  24         65.36         56.69         9.30 o
  -2  10  24          8.08         11.22        10.01 o
  -6  11  24          3.34          2.61         9.55 o
  -5  11  24         33.17         27.79         9.46 o
  -4  11  24         67.99         66.52        12.37 o
  -3  11  24          3.67          0.09        14.92 o
  -1   1  25          0.83         18.12         7.14 o
   0   1  25        249.81        263.21        16.57 o
   1   1  25         65.22         94.15        12.21 o
  -3   2  25         56.43         43.78        34.50 o
  -2   2  25          1.11          0.01         8.92 o
  -1   2  25         65.39         83.12        10.52 o
   0   2  25         11.26         15.78         5.58 o
   1   2  25         93.93        118.56        12.67 o
   2   2  25         10.30         35.35        31.39 o
  -5   3  25        181.78        178.44        15.04 o
  -4   3  25         42.71         36.58        26.65 o
  -3   3  25          0.51          1.67         9.69 o
  -2   3  25         56.38         61.12        12.37 o
  -1   3  25         93.76         97.12         8.17 o
   0   3  25        109.28        114.10         9.56 o
   1   3  25         22.15         39.84         8.92 o
   2   3  25         36.84         44.98        13.96 o
   3   3  25         33.79         54.40        29.94 o
  -7   4  25          1.36         20.07        24.63 o
  -6   4  25         53.43         59.99        15.20 o
  -5   4  25         65.62         52.72        39.16 o
  -4   4  25         24.39         19.05        16.57 o
  -3   4  25         42.78         33.11        10.16 o
  -2   4  25         10.34         13.11         8.31 o
  -1   4  25         22.23         27.03         6.44 o
   0   4  25          8.36         23.56         6.08 o
   1   4  25         10.76         14.84         7.99 o
   2   4  25         94.30        105.76        13.44 o
   3   4  25          8.81         44.97        17.80 o
   4   4  25         83.91         93.38        24.25 o
  -8   5  25          6.93         48.33        30.50 o
  -7   5  25        155.35        110.98        68.73 o
  -6   5  25          3.51          9.33        11.44 o
  -5   5  25         14.36         16.81        14.40 o
  -4   5  25         65.65         64.59        11.55 o
  -3   5  25        181.80        159.72        12.38 o
  -2   5  25         36.90         30.17         7.02 o
  -1   5  25         10.76         11.47         7.02 o
   0   5  25         24.96         18.82         7.45 o
   1   5  25          5.56          0.55         7.54 o
   2   5  25         10.66          9.79         8.06 o
   3   5  25         20.55         30.72        10.24 o
   4   5  25        123.85        141.81        23.64 o
  -8   6  25        115.44        120.12        57.61 o
  -7   6  25         36.31         24.17        20.62 o
  -6   6  25          6.86         10.27        10.39 o
  -5   6  25          3.47         13.29         9.75 o
  -4   6  25         53.35         48.17         9.69 o
  -3   6  25         33.61         32.15        10.36 o
  -2   6  25         94.01        102.20        10.49 o
  -1   6  25          5.62          4.29         7.57 o
   0   6  25          1.56          3.89         7.65 o
   1   6  25          8.39          9.49         7.74 o
   2   6  25        101.07         99.12        13.79 o
   3   6  25         11.04          3.31        13.19 o
  -9   7  25         51.46         36.15        13.85 o
  -8   7  25         80.33         89.50        13.89 o
  -7   7  25          5.79          0.03         9.57 o
  -6   7  25         36.41         53.70        13.90 o
  -5   7  25        155.38        149.00        12.97 o
  -4   7  25          1.37         10.88         6.77 o
  -3   7  25          8.77         49.04        39.58 o
  -2   7  25         10.74         17.44         9.21 o
  -1   7  25          8.40          8.89         7.50 o
   0   7  25         12.50         12.23         8.42 o
   1   7  25         15.67          0.02         7.96 o
 -10   8  25         59.40         72.54        18.57 o
  -9   8  25         26.92         19.24        13.91 o
  -8   8  25         16.66          8.13         9.97 o
  -7   8  25         80.57         85.31        20.93 o
  -6   8  25        115.63        149.96        17.61 o
  -5   8  25          6.87         18.63         8.46 o
  -4   8  25         84.02         66.48        11.44 o
  -3   8  25         20.51         22.74         6.73 o
  -2   8  25        101.05         93.58        10.82 o
  -1   8  25         15.64          3.88         6.48 o
   0   8  25         12.36          8.38         8.85 o
  -5   9  25         35.95         33.66        14.74 o
  -4   9  25        124.02        126.16        14.40 o
  -3   9  25         11.02         13.40         6.88 o
  -2   9  25         68.93         69.30        10.38 o
  -1   9  25          0.81          0.03        11.94 o
  -5  10  25         38.90         41.98        14.55 o
  -4  10  25          2.05         12.94         8.56 o
  -3  10  25         49.50         42.14        14.71 o
  -1   1  26         13.25         51.57        14.44 o
   0   1  26         15.55         30.68        22.56 o
   1   1  26        255.51        266.95        17.92 o
  -3   2  26         64.53         88.32        12.35 o
  -2   2  26          0.87          0.01         8.47 o
  -1   2  26        255.29        209.50        54.96 o
   0   2  26          9.50         18.89        16.66 o
   1   2  26         57.67         75.87        20.08 o
   2   2  26         22.67         41.35        10.24 o
  -5   3  26         72.70         76.75        19.38 o
  -4   3  26         18.36         23.37        12.61 o
  -3   3  26          4.05          8.48        10.39 o
  -2   3  26         64.48         37.36        31.03 o
  -1   3  26         57.63         50.69         8.84 o
   0   3  26          4.66          8.68         6.07 o
   1   3  26         48.08         63.78        10.46 o
   2   3  26         30.10         52.28        11.30 o
   3   3  26          0.77         21.87        19.75 o
  -7   4  26         60.98        103.47        32.43 o
  -6   4  26          3.44         20.94        11.88 o
  -5   4  26          0.04          0.04        10.47 o
  -4   4  26         72.32         35.42        28.09 o
  -3   4  26         18.42          8.09         9.59 o
  -2   4  26         22.71         14.19         6.29 o
  -1   4  26         48.05         47.10         9.08 o
   0   4  26        123.12         95.83        12.00 o
   1   4  26         52.73         49.82        10.31 o
   2   4  26         39.91         35.89        10.43 o
   3   4  26         92.08        120.77        15.09 o
   4   4  26         37.36         62.74        19.02 o
  -7   5  26         61.59         39.11        32.52 o
  -6   5  26         17.00         10.73        11.30 o
  -5   5  26          4.68          0.01        10.55 o
  -4   5  26          0.04          0.05         9.19 o
  -3   5  26         72.59         64.04        12.19 o
  -2   5  26         30.06         29.79         8.72 o
  -1   5  26         52.79         61.18         7.53 o
   0   5  26          1.45          8.34         8.49 o
   1   5  26         20.50         27.00        10.49 o
   2   5  26          4.57          4.45         8.61 o
   3   5  26        129.68        148.92        23.60 o
  -7   6  26         34.26         34.76        14.75 o
  -6   6  26        107.62         85.83        26.02 o
  -5   6  26         17.08         15.82        14.85 o
  -4   6  26          3.45         18.57        18.44 o
  -3   6  26          0.76          1.29         7.81 o
  -2   6  26         40.14         46.86        15.67 o
  -1   6  26         20.49         18.36         8.17 o
   0   6  26         41.54         25.75         8.00 o
   1   6  26         39.75         38.81        10.34 o
   2   6  26          1.61          0.36        12.12 o
  -9   7  26          3.16          0.02        13.09 o
  -8   7  26          6.62          0.05        14.88 o
  -6   7  26         34.28         25.02        14.14 o
  -5   7  26         61.66         65.69        10.37 o
  -4   7  26         60.97         71.85        13.15 o
  -3   7  26         92.20         88.09        12.90 o
  -2   7  26          4.59         26.06        32.29 o
  -1   7  26         39.78         36.02         9.54 o
[truncated: 4,028 more chars]
